# Supplementary material for: Modeling cell line-specific recruitment of signaling proteins to the insulin-like growth factor 1 receptor
Source: PLoS Comput Biol. 2019 Jan 17;15(1):e1006706. doi: 10.1371/journal.pcbi.1006706 (PMC6353226; doi:10.1371/journal.pcbi.1006706)
Supplement: S2 File — Contains ranking tables for all cell lines evaluated in this study. The five metrics for ranking recruitment were 1) numerical simulations with the restructured model, 2) exact results from the analytical equilibrium binding model, 3) copy number, 4) KD, and 5) the ratio of copy number to KD. (XLSX) [file pcbi.1006706.s002.xlsx]

## Sheet: Summary
S2 File. Rank ordering in IGF1R binding partner recruitment according to five metrics: numerical simulations, copy number, KD, copy number / KD, and analytical approximations.
Rank from Numerical Simulations
Rank	A549 G	BREAST MCF7ADR	BREAST MCF7	C2C12	CNS SNB19	CNS U251	COLON COLO205	COLON HCC2998	COLON HT29	GAMG	HEK293	HeLa Kyo	HeLa S3	HeLa S3 G	HepG2	Jurkat	K562	LEUK CCRFCEM	LEUK SR	LnCap	MCF7 G	MELAN M14	MELAN MALME3M	MELAN SKMEL28	MELAN SKMEL5	MELAN UACC257	MELAN UACC62	NSCLC A549	NSCLC EKVX	NSCLC H226	NSCLC H23	NSCLC H322M	NSCLC H460	NSCLC HOP92	OVAR IGROV1	OVAR OVCAR4	OVAR OVCAR5	OVAR SKOV3	PROSTATE DU145	PROSTATE PC3	RENAL RXF393	RENAL TK10	RENAL UO31	RKO	U2OS
1	SRC	YES1	YES1	RASA1	SRC	SRC	SRC	SRC	YES1	CRKL	CRKL	CRKL	SHC1	CRKL	CRKL	CRKL	CRKL	STAT1	STAT1	CRKL	CRKL	STAT1	YES1	STAT1	YES1	YES1	YES1	YES1	YES1	STAT1	SRC	YES1	STAT1	YES1	YES1	YES1	YES1	STAT1	YES1	STAT1	YES1	SRC	YES1	CRKL	CRKL
2	CRKL	STAT1	RASA1	ABL2	ABL2	ABL2	YES1	ABL2	RASA1	SRC	SRC	SHC1	CRKL	SRC	SRC	SRC	RASA1	PI3KR2	NCK2	SRC	SRC	RASA1	STAT1	YES1	STAT1	STAT1	STAT1	STAT1	STAT1	YES1	ABL2	STAT1	PLCG2	STAT1	STAT1	STAT1	RASA1	CRKL	STAT1	CRKL	ZAP70	ABL2	STAT1	SHC1	SRC
3	SHC1	ZAP70	STAT1	SRC	YES1	RASA1	PI3KR2	RASA1	STAT1	RASA1	RASA1	VAV2	ABL2	SHC1	VAV2	ZAP70	YES1	SHC1	CRKL	YES1	SHC1	CRKL	CRKL	CRKL	PI3KR1	NCK2	PI3KR1		CRKL	RASA1	YES1	PI3KR1	RASA1	CRKL	PI3KR1	CRKL	CRKL	RASA1	CRKL	NCK2	CRKL	RASA1	RASA1	RASA1	SHC1
4	RASA1	CRKL	CRKL	STAT1	CRKL	CRKL	CRKL	YES1	ZAP70	YES1	YES1	YES1	STAT1	YES1	RASA1	RASA1	SRC	RASA1	ZAP70	SHC1	RASA1	SHC1	NCK2	RASA1	CRKL	PI3KR1	RASA1		RASA1	ZAP70	RASA1	CRKL	VAV2	PI3KR2	CRKL	PLCG2	STAT1	PI3KR2	ZAP70	RASA1	STAT1	STAT1	CRKL	VAV2	RASA1
5	YES1	RASA1	VAV2	SHC1	RASA1	PI3KR2	STAT1	STAT1	CRKL	SHC1	SHC1	RASA1	VAV2	RASA1	YES1	PLCG2	PI3KR2	CRKL	VAV2	RASA1	VAV2	PI3KR2	PI3KR1	NCK2	RASA1	CRKL	CRKL		VAV2	VAV2	CRKL		CRKL					VAV2	RASA1	PI3KR2	PI3KR1	YES1		SRC	NCK2
6	ABL2	VAV2	PLCG2	YES1	STAT1	SHC1	RASA1	CRKL	SYK	ABL2	NCK2	ABL2	YES1	VAV2	PI3KR1	ITK	SHC1	NCK2	PI3KR1	PI3KR1	YES1	PI3KR1		PI3KR1		RASA1			PI3KR1		STAT1		PI3KR1					SHC1	NCK2	PI3KR1	RASA1	CRKL		YES1	YES1
7	PI3KR1	PI3KR1	PI3KR1	NCK2	VAV2	PI3KR1	SHC1	PI3KR2	PI3KR1	NCK2	PLCG2	PI3KR2	RASA1	PI3KR3	SHC1	NCK2	PI3KR1	VAV2		PI3KR2	PLCG2	NCK2		SHC1		PI3KR2							PI3KR2					PI3KR3	SHC1	VAV2	PI3KR2	NCK2		PLCG2	PLCG2
8	VAV2	SHC1	PI3KR2	CRKL		STAT1	PI3KR1	VAV2	VAV2	VAV2	PI3KR1	PLCG2	PI3KR2	PI3KR2	ABL2	PI3KR1	SYK	SRC		VAV2	PI3KR2	VAV2		PI3KR2									SRC					PI3KR1	VAV2	SHC1	VAV2	VAV2		PI3KR2	PI3KR2
9	NCK2		SHC1	PI3KR1		VAV2	VAV2	NCK2		PI3KR2	PI3KR2	PI3KR3	PLCG2	PLCG2	PLCG2	SHC1	PLCG2	PI3KR1		NCK2	SYK	PLCG2		SRC									PI3KR3					PLCG2		PLCG2	SHC1				PI3KR1
10	PI3KR2		SYK	IRS1		PLCG2	PLCG2			PI3KR1	ABL2	STAT1	PI3KR3		NCK2	VAV2	ABL2	YES1		PLCG2	NCK2	SRC											NCK2					NCK2		YES1	NCK2				VAV2
11	SYK		SRC	PI3KR2		YES1	SYK			SYK	SYK		SRC		ZAP70	YES1	VAV2				PI3KR1	YES1											SHC1					YES1		SRC	PLCG2				SYK
12	PLCG2		ZAP70	VAV2		IRS1	IRS1			PI3KR3	VAV2		NCK2			ABL2					IRS1	ZAP70											YES1					SYK		ZAP70	SRC				ABL2
13	STAT1			PI3KR3						IRS1	PI3KR3		PI3KR1			PI3KR3						IRS1											SYK					SRC		SYK	SYK				IRS1
14	IRS1										ZAP70		SYK			PI3KR2																	ZAP70					IRS1							BLK
15											IRS1		BLK			BLK																						ZAP70
16													IRS1
Copy number
Rank	A549 G	BREAST MCF7ADR	BREAST MCF7	C2C12	CNS SNB19	CNS U251	COLON COLO205	COLON HCC2998	COLON HT29	GAMG	HEK293	HeLa Kyo	HeLa S3	HeLa S3 G	HepG2	Jurkat	K562	LEUK CCRFCEM	LEUK SR	LnCap	MCF7 G	MELAN M14	MELAN MALME3M	MELAN SKMEL28	MELAN SKMEL5	MELAN UACC257	MELAN UACC62	NSCLC A549	NSCLC EKVX	NSCLC H226	NSCLC H23	NSCLC H322M	NSCLC H460	NSCLC HOP92	OVAR IGROV1	OVAR OVCAR4	OVAR OVCAR5	OVAR SKOV3	PROSTATE DU145	PROSTATE PC3	RENAL RXF393	RENAL TK10	RENAL UO31	RKO	U2OS
1	SRC	STAT1	YES1	RASA1	SRC	SRC	SRC	SRC	STAT1	CRKL	CRKL	CRKL	CRKL	CRKL	CRKL	CRKL	CRKL	STAT1	STAT1	CRKL	CRKL	STAT1	STAT1	STAT1	STAT1	STAT1	YES1	STAT1	STAT1	STAT1	SRC	STAT1	STAT1	YES1	YES1	YES1	YES1	STAT1	STAT1	STAT1	ZAP70	SRC	YES1	CRKL	CRKL
2	CRKL	YES1	STAT1	STAT1	YES1	ABL2	STAT1	STAT1	YES1	SRC	SRC	SHC1	STAT1	SRC	SRC	ZAP70	RASA1	PIK3R2	CRKL	SRC	VAV2	RASA1	YES1	YES1	YES1	YES1	STAT1	YES1	YES1	YES1	ABL2	YES1	VAV2	STAT1	STAT1	STAT1	STAT1	CRKL	YES1	CRKL	YES1	ABL2	STAT1	RASA1	SRC
3	SHC1	ZAP70	RASA1	SRC	ABL2	STAT1	YES1	YES1	RASA1	YES1	YES1	VAV2	SHC1	SHC1	VAV2	SRC	YES1	CRKL	VAV2	YES1	SRC	CRKL	CRKL	CRKL	PIK3R1	NCK2	PIK3R1		CRKL	RASA1	YES1	PIK3R1	PLCG2	CRKL	PIK3R1	CRKL	RASA1	PIK3R2	CRKL	PIK3R2	STAT1	STAT1	RASA1	SHC1	NCK2
4	YES1	CRKL	VAV2	CRKL	STAT1	CRKL	PIK3R2	ABL2	ZAP70	RASA1	RASA1	YES1	VAV2	YES1	YES1	ITK	PIK3R2	SHC1	NCK2	PIK3R1	SHC1	VAV2	PIK3R1	RASA1	CRKL	CRKL	CRKL		RASA1	ZAP70	CRKL	CRKL	CRKL	PIK3R2	CRKL	PLCG2	CRKL	RASA1	ZAP70	VAV2	CRKL	YES1	CRKL	VAV2	SHC1
5	RASA1	VAV2	CRKL	SHC1	CRKL	RASA1	CRKL	RASA1	CRKL	VAV2	SHC1	RASA1	YES1	VAV2	RASA1	NCK2	SRC	RASA1	ZAP70	RASA1	RASA1	PIK3R2	NCK2	PIK3R1	RASA1	PIK3R1	RASA1		VAV2	VAV2	STAT1		RASA1					VAV2	VAV2	PIK3R1	PIK3R1	RASA1		SRC	YES1
6	VAV2	RASA1	PLCG2	YES1	VAV2	PIK3R2	VAV2	VAV2	SYK	SHC1	NCK2	PIK3R2	RASA1	RASA1	PIK3R1	PLCG2	SYK	VAV2	PIK3R1	SHC1	YES1	SHC1		NCK2		RASA1			PIK3R1		RASA1		PIK3R1					SHC1	SHC1	RASA1	VAV2	VAV2		YES1	RASA1
7	PIK3R1	PIK3R1	SYK	PIK3R1	RASA1	SHC1	RASA1	CRKL	PIK3R1	NCK2	SYK	PLCG2	PIK3R2	PIK3R2	SHC1	RASA1	PIK3R1	SRC		VAV2	IRS1	PIK3R1		SHC1		PIK3R2							PIK3R2					PIK3R1	RASA1	NCK2	RASA1	CRKL		PLCG2	IRS1
8	SYK	SHC1	PIK3R1	NCK2		VAV2	PIK3R1	NCK2	VAV2	SYK	PLCG2	ABL2	ABL2	PIK3R3	NCK2	SHC1	SHC1	NCK2		PIK3R2	SYK	NCK2		PIK3R2									SRC					IRS1	NCK2	SHC1	PIK3R2	NCK2		PIK3R2	SYK
9	NCK2		PIK3R2	IRS1		PIK3R1	SHC1	PIK3R2		PIK3R2	VAV2	PIK3R3	PLCG2	PLCG2	PLCG2	PIK3R1	PLCG2	PIK3R1		NCK2	PIK3R2	PLCG2		SRC									PIK3R3					PIK3R3		PLCG2	SHC1				VAV2
10	PIK3R2		SHC1	ABL2		YES1	SYK			PIK3R1	PIK3R1	STAT1	PIK3R3		ABL2	VAV2	ABL2	YES1		PLCG2	PLCG2	SRC											SHC1					PLCG2		YES1	NCK2				PLCG2
11	IRS1		SRC	PIK3R2		PLCG2	PLCG2			ABL2	PIK3R2		IRS1		ZAP70	YES1	VAV2				PIK3R1	YES1											NCK2					NCK2		SRC	SRC				PIK3R2
12	ABL2		ZAP70	VAV2		IRS1	IRS1			IRS1	PIK3R3		SRC		IRS1	PIK3R3					NCK2	ZAP70											YES1					SYK		ZAP70	PLCG2				PIK3R1
13	PLCG2			PIK3R3						PIK3R3	ABL2		NCK2			PIK3R2						IRS1											SYK					YES1		SYK	SYK				ABL2
14	STAT1										ZAP70		PIK3R1			ABL2																	ZAP70					SRC		IRS1					BLK
15											IRS1		SYK			BLK																						ZAP70
16													BLK
KD
Rank	A549 G	BREAST MCF7ADR	BREAST MCF7	C2C12	CNS SNB19	CNS U251	COLON COLO205	COLON HCC2998	COLON HT29	GAMG	HEK293	HeLa Kyo	HeLa S3	HeLa S3 G	HepG2	Jurkat	K562	LEUK CCRFCEM	LEUK SR	LnCap	MCF7 G	MELAN M14	MELAN MALME3M	MELAN SKMEL28	MELAN SKMEL5	MELAN UACC257	MELAN UACC62	NSCLC A549	NSCLC EKVX	NSCLC H226	NSCLC H23	NSCLC H322M	NSCLC H460	NSCLC HOP92	OVAR IGROV1	OVAR OVCAR4	OVAR OVCAR5	OVAR SKOV3	PROSTATE DU145	PROSTATE PC3	RENAL RXF393	RENAL TK10	RENAL UO31	RKO	U2OS
1	ABL2	ABL2	ABL2	ABL2	ABL2	ABL2	ABL2	ABL2	ABL2	ABL2	ABL2	ABL2	ABL2	ABL2	ABL2	ABL2	ABL2	ABL2	ABL2	ABL2	ABL2	ABL2	ABL2	ABL2	ABL2	ABL2	ABL2	ABL2	ABL2	ABL2	ABL2	ABL2	ABL2	ABL2	ABL2	ABL2	ABL2	ABL2	ABL2	ABL2	ABL2	ABL2	ABL2	ABL2	ABL2
2	NCK2	NCK2	NCK2	NCK2	NCK2	NCK2	NCK2	NCK2	NCK2	NCK2	NCK2	NCK2	NCK2	NCK2	NCK2	NCK2	NCK2	NCK2	NCK2	NCK2	NCK2	NCK2	NCK2	NCK2	NCK2	NCK2	NCK2	NCK2	NCK2	NCK2	NCK2	NCK2	NCK2	NCK2	NCK2	NCK2	NCK2	NCK2	NCK2	NCK2	NCK2	NCK2	NCK2	NCK2	NCK2
3	RASA1	RASA1	RASA1	RASA1	RASA1	RASA1	RASA1	RASA1	RASA1	RASA1	RASA1	RASA1	RASA1	RASA1	RASA1	RASA1	RASA1	RASA1	RASA1	RASA1	RASA1	RASA1	RASA1	RASA1	RASA1	RASA1	RASA1	RASA1	RASA1	RASA1	RASA1	RASA1	RASA1	RASA1	RASA1	RASA1	RASA1	RASA1	RASA1	RASA1	RASA1	RASA1	RASA1	RASA1	RASA1
4	PIK3R1	PIK3R1	PIK3R1	PIK3R1	PIK3R1	PIK3R1	PIK3R1	PIK3R1	PIK3R1	PIK3R1	PIK3R1	PIK3R1	PIK3R1	PIK3R1	PIK3R1	PIK3R1	PIK3R1	PIK3R1	PIK3R1	PIK3R1	PIK3R1	PIK3R1	PIK3R1	PIK3R1	PIK3R1	PIK3R1	PIK3R1	PIK3R1	PIK3R1	PIK3R1	PIK3R1	PIK3R1	PIK3R1	PIK3R1	PIK3R1	PIK3R1	PIK3R1	PIK3R1	PIK3R1	PIK3R1	PIK3R1	PIK3R1	PIK3R1	PIK3R1	PIK3R1
5	PIK3R3	PIK3R3	PIK3R3	PIK3R3	PIK3R3	PIK3R3	PIK3R3	PIK3R3	PIK3R3	PIK3R3	PIK3R3	PIK3R3	PIK3R3	PIK3R3	PIK3R3	PIK3R3	PIK3R3	PIK3R3	PIK3R3	PIK3R3	PIK3R3	PIK3R3	PIK3R3	PIK3R3	PIK3R3	PIK3R3	PIK3R3	PIK3R3	PIK3R3	PIK3R3	PIK3R3	PIK3R3	PIK3R3	PIK3R3	PIK3R3	PIK3R3	PIK3R3	PIK3R3	PIK3R3	PIK3R3	PIK3R3	PIK3R3	PIK3R3	PIK3R3	PIK3R3
6	PIK3R2	PIK3R2	PIK3R2	PIK3R2	PIK3R2	PIK3R2	PIK3R2	PIK3R2	PIK3R2	PIK3R2	PIK3R2	PIK3R2	PIK3R2	PIK3R2	PIK3R2	PIK3R2	PIK3R2	PIK3R2	PIK3R2	PIK3R2	PIK3R2	PIK3R2	PIK3R2	PIK3R2	PIK3R2	PIK3R2	PIK3R2	PIK3R2	PIK3R2	PIK3R2	PIK3R2	PIK3R2	PIK3R2	PIK3R2	PIK3R2	PIK3R2	PIK3R2	PIK3R2	PIK3R2	PIK3R2	PIK3R2	PIK3R2	PIK3R2	PIK3R2	PIK3R2
7	VAV2	VAV2	VAV2	VAV2	VAV2	VAV2	VAV2	VAV2	VAV2	VAV2	VAV2	VAV2	VAV2	VAV2	VAV2	VAV2	VAV2	VAV2	VAV2	VAV2	VAV2	VAV2	VAV2	VAV2	VAV2	VAV2	VAV2	VAV2	VAV2	VAV2	VAV2	VAV2	VAV2	VAV2	VAV2	VAV2	VAV2	VAV2	VAV2	VAV2	VAV2	VAV2	VAV2	VAV2	VAV2
8	PLCG2	PLCG2	PLCG2	PLCG2	PLCG2	PLCG2	PLCG2	PLCG2	PLCG2	PLCG2	PLCG2	PLCG2	PLCG2	PLCG2	PLCG2	PLCG2	PLCG2	PLCG2	PLCG2	PLCG2	PLCG2	PLCG2	PLCG2	PLCG2	PLCG2	PLCG2	PLCG2	PLCG2	PLCG2	PLCG2	PLCG2	PLCG2	PLCG2	PLCG2	PLCG2	PLCG2	PLCG2	PLCG2	PLCG2	PLCG2	PLCG2	PLCG2	PLCG2	PLCG2	PLCG2
9	ZAP70	ZAP70	ZAP70	ZAP70	ZAP70	ZAP70	ZAP70	ZAP70	ZAP70	ZAP70	ZAP70	ZAP70	ZAP70	ZAP70	ZAP70	ZAP70	ZAP70	ZAP70	ZAP70	ZAP70	ZAP70	ZAP70	ZAP70	ZAP70	ZAP70	ZAP70	ZAP70	ZAP70	ZAP70	ZAP70	ZAP70	ZAP70	ZAP70	ZAP70	ZAP70	ZAP70	ZAP70	ZAP70	ZAP70	ZAP70	ZAP70	ZAP70	ZAP70	ZAP70	ZAP70
10	SRC	SRC	SRC	SRC	SRC	SRC	SRC	SRC	SRC	SRC	SRC	SRC	SRC	SRC	SRC	SRC	SRC	SRC	SRC	SRC	SRC	SRC	SRC	SRC	SRC	SRC	SRC	SRC	SRC	SRC	SRC	SRC	SRC	SRC	SRC	SRC	SRC	SRC	SRC	SRC	SRC	SRC	SRC	SRC	SRC
11	STAT1	STAT1	STAT1	STAT1	STAT1	STAT1	STAT1	STAT1	STAT1	STAT1	STAT1	STAT1	STAT1	STAT1	STAT1	STAT1	STAT1	STAT1	STAT1	STAT1	STAT1	STAT1	STAT1	STAT1	STAT1	STAT1	STAT1	STAT1	STAT1	STAT1	STAT1	STAT1	STAT1	STAT1	STAT1	STAT1	STAT1	STAT1	STAT1	STAT1	STAT1	STAT1	STAT1	STAT1	STAT1
12	YES1	YES1	YES1	YES1	YES1	YES1	YES1	YES1	YES1	YES1	YES1	YES1	YES1	YES1	YES1	YES1	YES1	YES1	YES1	YES1	YES1	YES1	YES1	YES1	YES1	YES1	YES1	YES1	YES1	YES1	YES1	YES1	YES1	YES1	YES1	YES1	YES1	YES1	YES1	YES1	YES1	YES1	YES1	YES1	YES1
13	SHC1	SHC1	SHC1	SHC1	SHC1	SHC1	SHC1	SHC1	SHC1	SHC1	SHC1	SHC1	SHC1	SHC1	SHC1	SHC1	SHC1	SHC1	SHC1	SHC1	SHC1	SHC1	SHC1	SHC1	SHC1	SHC1	SHC1	SHC1	SHC1	SHC1	SHC1	SHC1	SHC1	SHC1	SHC1	SHC1	SHC1	SHC1	SHC1	SHC1	SHC1	SHC1	SHC1	SHC1	SHC1
14	SYK	SYK	SYK	SYK	SYK	SYK	SYK	SYK	SYK	SYK	SYK	SYK	SYK	SYK	SYK	SYK	SYK	SYK	SYK	SYK	SYK	SYK	SYK	SYK	SYK	SYK	SYK	SYK	SYK	SYK	SYK	SYK	SYK	SYK	SYK	SYK	SYK	SYK	SYK	SYK	SYK	SYK	SYK	SYK	SYK
15	ITK	ITK	ITK	ITK	ITK	ITK	ITK	ITK	ITK	ITK	ITK	ITK	ITK	ITK	ITK	ITK	ITK	ITK	ITK	ITK	ITK	ITK	ITK	ITK	ITK	ITK	ITK	ITK	ITK	ITK	ITK	ITK	ITK	ITK	ITK	ITK	ITK	ITK	ITK	ITK	ITK	ITK	ITK	ITK	ITK
16	BLK	BLK	BLK	BLK	BLK	BLK	BLK	BLK	BLK	BLK	BLK	BLK	BLK	BLK	BLK	BLK	BLK	BLK	BLK	BLK	BLK	BLK	BLK	BLK	BLK	BLK	BLK	BLK	BLK	BLK	BLK	BLK	BLK	BLK	BLK	BLK	BLK	BLK	BLK	BLK	BLK	BLK	BLK	BLK	BLK
17	CRKL	CRKL	CRKL	CRKL	CRKL	CRKL	CRKL	CRKL	CRKL	CRKL	CRKL	CRKL	CRKL	CRKL	CRKL	CRKL	CRKL	CRKL	CRKL	CRKL	CRKL	CRKL	CRKL	CRKL	CRKL	CRKL	CRKL	CRKL	CRKL	CRKL	CRKL	CRKL	CRKL	CRKL	CRKL	CRKL	CRKL	CRKL	CRKL	CRKL	CRKL	CRKL	CRKL	CRKL	CRKL
18	IRS1	IRS1	IRS1	IRS1	IRS1	IRS1	IRS1	IRS1	IRS1	IRS1	IRS1	IRS1	IRS1	IRS1	IRS1	IRS1	IRS1	IRS1	IRS1	IRS1	IRS1	IRS1	IRS1	IRS1	IRS1	IRS1	IRS1	IRS1	IRS1	IRS1	IRS1	IRS1	IRS1	IRS1	IRS1	IRS1	IRS1	IRS1	IRS1	IRS1	IRS1	IRS1	IRS1	IRS1	IRS1
Copy number / KD
Rank	A549 G	BREAST MCF7ADR	BREAST MCF7	C2C12	CNS SNB19	CNS U251	COLON COLO205	COLON HCC2998	COLON HT29	GAMG	HEK293	HeLa Kyo	HeLa S3	HeLa S3 G	HepG2	Jurkat	K562	LEUK CCRFCEM	LEUK SR	LnCap	MCF7 G	MELAN M14	MELAN MALME3M	MELAN SKMEL28	MELAN SKMEL5	MELAN UACC257	MELAN UACC62	NSCLC A549	NSCLC EKVX	NSCLC H226	NSCLC H23	NSCLC H322M	NSCLC H460	NSCLC HOP92	OVAR IGROV1	OVAR OVCAR4	OVAR OVCAR5	OVAR SKOV3	PROSTATE DU145	PROSTATE PC3	RENAL RXF393	RENAL TK10	RENAL UO31	RKO	U2OS
1	SRC	STAT1	YES1	RASA1	SRC	ABL2	SRC	SRC	STAT1	SRC	CRKL	CRKL	ABL2	CRKL	CRKL	ZAP70	CRKL	STAT1	STAT1	SRC	VAV2	STAT1	STAT1	STAT1	STAT1	STAT1	YES1	STAT1	STAT1	STAT1	ABL2	STAT1	STAT1	YES1	YES1	YES1	YES1	STAT1	STAT1	STAT1	ZAP70	SRC	YES1	RASA1	CRKL
2	CRKL	YES1	RASA1	ABL2	ABL2	SRC	STAT1	ABL2	YES1	CRKL	SRC	VAV2	STAT1	SRC	SRC	CRKL	RASA1	PIK3R2	NCK2	CRKL	CRKL	RASA1	YES1	YES1	YES1	YES1	STAT1	YES1	YES1	YES1	SRC	YES1	VAV2	STAT1	STAT1	STAT1	RASA1	RASA1	YES1	NCK2	YES1	ABL2	STAT1	CRKL	SRC
3	SHC1	ZAP70	STAT1	STAT1	YES1	STAT1	YES1	STAT1	RASA1	RASA1	NCK2	ABL2	VAV2	SHC1	VAV2	SRC	YES1	RASA1	VAV2	YES1	RASA1	VAV2	CRKL	CRKL	PIK3R1	NCK2	PIK3R1		CRKL	RASA1	YES1	PIK3R1	PLCG2	PIK3R2	PIK3R1	CRKL	STAT1	PIK3R2	CRKL	PIK3R2	STAT1	STAT1	RASA1	SHC1	NCK2
4	ABL2	VAV2	VAV2	SRC	STAT1	RASA1	PIK3R2	YES1	ZAP70	YES1	RASA1	SHC1	SHC1	YES1	YES1	NCK2	PIK3R2	SHC1	ZAP70	PIK3R1	SRC	PIK3R2	NCK2	RASA1	CRKL	PIK3R1	RASA1		RASA1	ZAP70	RASA1	CRKL	RASA1	CRKL	CRKL	PLCG2	CRKL	CRKL	ZAP70	RASA1	PIK3R1	RASA1	CRKL	VAV2	SHC1
5	RASA1	CRKL	PLCG2	NCK2	CRKL	PIK3R2	VAV2	RASA1	SYK	VAV2	YES1	RASA1	CRKL	VAV2	RASA1	ITK	PIK3R1	VAV2	CRKL	RASA1	SHC1	CRKL	PIK3R1	NCK2	RASA1	RASA1	CRKL		VAV2	VAV2	STAT1		PIK3R1					VAV2	VAV2	VAV2	CRKL	YES1		SRC	RASA1
6	YES1	RASA1	CRKL	PIK3R1	RASA1	CRKL	RASA1	VAV2	CRKL	ABL2	ABL2	YES1	YES1	RASA1	PIK3R1	PLCG2	SRC	CRKL	PIK3R1	SHC1	YES1	PIK3R1		PIK3R1		CRKL			PIK3R1		CRKL		PIK3R2					PIK3R1	NCK2	PIK3R1	RASA1	NCK2		YES1	YES1
7	VAV2	PIK3R1	PIK3R1	YES1	VAV2	PIK3R1	CRKL	NCK2	PIK3R1	NCK2	SHC1	PIK3R2	RASA1	PIK3R2	ABL2	RASA1	SYK	NCK2		VAV2	PIK3R2	SHC1		SHC1		PIK3R2							CRKL					SHC1	RASA1	CRKL	VAV2	VAV2		PLCG2	VAV2
8	PIK3R1	SHC1	SYK	SHC1		VAV2	PIK3R1	CRKL	VAV2	SHC1	SYK	PLCG2	PIK3R2	PIK3R3	SHC1	PIK3R1	ABL2	SRC		PIK3R2	PLCG2	NCK2		PIK3R2									SRC					PIK3R3	SHC1	SHC1	PIK3R2	CRKL		PIK3R2	PLCG2
9	NCK2		PIK3R2	CRKL		SHC1	SHC1	PIK3R2		PIK3R2	PIK3R1	PIK3R3	PLCG2	PLCG2	NCK2	VAV2	SHC1	PIK3R1		NCK2	SYK	PLCG2		SRC									PIK3R3					PLCG2		PLCG2	NCK2				ABL2
10	PIK3R2		SHC1	PIK3R2		YES1	PLCG2			PIK3R1	PLCG2	STAT1	PIK3R3		PLCG2	SHC1	PLCG2	YES1		PLCG2	NCK2	SRC											NCK2					NCK2		YES1	SHC1				SYK
11	SYK		SRC	VAV2		PLCG2	SYK			SYK	VAV2		NCK2		ZAP70	ABL2	VAV2				PIK3R1	YES1											SHC1					SYK		SRC	PLCG2				PIK3R2
12	PLCG2		ZAP70	IRS1		IRS1	IRS1			PIK3R3	PIK3R2		SRC		IRS1	YES1					IRS1	ZAP70											YES1					YES1		ZAP70	SRC				PIK3R1
13	STAT1			PIK3R3						IRS1	PIK3R3		PIK3R1			PIK3R3						IRS1											SYK					SRC		SYK	SYK				IRS1
14	IRS1										ZAP70		SYK			PIK3R2																	ZAP70					IRS1		IRS1					BLK
15											IRS1		BLK			BLK																						ZAP70
16													IRS1
Analytical Approximation
Rank	A549 G	BREAST MCF7ADR	BREAST MCF7	C2C12	CNS SNB19	CNS U251	COLON COLO205	COLON HCC2998	COLON HT29	GAMG	HEK293	HeLa Kyo	HeLa S3	HeLa S3 G	HepG2	Jurkat	K562	LEUK CCRFCEM	LEUK SR	LnCap	MCF7 G	MELAN M14	MELAN MALME3M	MELAN SKMEL28	MELAN SKMEL5	MELAN UACC257	MELAN UACC62	NSCLC A549	NSCLC EKVX	NSCLC H226	NSCLC H23	NSCLC H322M	NSCLC H460	NSCLC HOP92	OVAR IGROV1	OVAR OVCAR4	OVAR OVCAR5	OVAR SKOV3	PROSTATE DU145	PROSTATE PC3	RENAL RXF393	RENAL TK10	RENAL UO31	RKO	U2OS
1	SRC	YES1	YES1	RASA1	SRC	SRC	SRC	SRC	YES1	SRC	CRKL	CRKL	STAT1	CRKL	CRKL	ZAP70	CRKL	STAT1	STAT1	SRC	CRKL	STAT1	YES1	STAT1	YES1	YES1	YES1	YES1	YES1	STAT1	ABL2	YES1	STAT1	YES1	YES1	YES1	YES1	STAT1	YES1	STAT1	ZAP70	SRC	YES1	RASA1	CRKL
2	CRKL	STAT1	RASA1	ABL2	ABL2	ABL2	YES1	ABL2	STAT1	CRKL	SRC	VAV2	CRKL	SRC	SRC	CRKL	RASA1	PIK3R2	NCK2	CRKL	SRC	RASA1	STAT1	YES1	STAT1	STAT1	STAT1	STAT1	STAT1	YES1	SRC	STAT1	PLCG2	STAT1	STAT1	STAT1	RASA1	CRKL	STAT1	CRKL	YES1	ABL2	STAT1	CRKL	SRC
3	YES1	ZAP70	STAT1	SRC	YES1	STAT1	STAT1	YES1	RASA1	YES1	YES1	YES1	ABL2	YES1	VAV2	SRC	YES1	RASA1	VAV2	YES1	RASA1	VAV2	CRKL	CRKL	PIK3R1	NCK2	RASA1		CRKL	RASA1	YES1	PIK3R1	RASA1	CRKL	PIK3R1	CRKL	STAT1	RASA1	CRKL	RASA1	STAT1	STAT1	RASA1	SHC1	NCK2
4	SHC1	CRKL	VAV2	STAT1	STAT1	RASA1	PIK3R2	STAT1	ZAP70	RASA1	RASA1	SHC1	VAV2	SHC1	YES1	NCK2	SRC	CRKL	CRKL	RASA1	VAV2	CRKL	NCK2	RASA1	CRKL	PIK3R1	PIK3R1		RASA1	ZAP70	RASA1	CRKL	VAV2	PIK3R2	CRKL	PLCG2	CRKL	PIK3R2	ZAP70	NCK2	CRKL	YES1	CRKL	VAV2	RASA1
5	RASA1	VAV2	CRKL	YES1	CRKL	CRKL	CRKL	RASA1	CRKL	VAV2	NCK2	RASA1	YES1	VAV2	RASA1	ITK	PIK3R2	SHC1	ZAP70	PIK3R1	SHC1	PIK3R2	PIK3R1	NCK2	RASA1	CRKL	CRKL		VAV2	VAV2	CRKL		PIK3R1					VAV2	RASA1	PIK3R2	PIK3R1	RASA1		SRC	YES1
6	ABL2	RASA1	PLCG2	NCK2	RASA1	PIK3R2	RASA1	VAV2	SYK	ABL2	ABL2	ABL2	SHC1	RASA1	PIK3R1	PLCG2	PIK3R1	VAV2	PIK3R1	SHC1	YES1	PIK3R1		PIK3R1		RASA1			PIK3R1		STAT1		CRKL					PIK3R3	VAV2	VAV2	RASA1	NCK2		YES1	SHC1
7	VAV2	PIK3R1	PIK3R1	PIK3R1	VAV2	PIK3R1	VAV2	CRKL	PIK3R1	NCK2	SHC1	PIK3R2	RASA1	PIK3R3	ABL2	RASA1	SYK	NCK2		VAV2	PLCG2	SHC1		SHC1		PIK3R2							PIK3R2					PIK3R1	NCK2	PIK3R1	VAV2	VAV2		PLCG2	PLCG2
8	PIK3R1	SHC1	SYK	CRKL		VAV2	PIK3R1	NCK2	VAV2	SHC1	PLCG2	PLCG2	PIK3R2	PIK3R2	SHC1	PIK3R1	ABL2	SRC		PIK3R2	PIK3R2	NCK2		PIK3R2									SRC					SHC1	SHC1	SHC1	PIK3R2	CRKL		PIK3R2	VAV2
9	NCK2		PIK3R2	SHC1		SHC1	SHC1	PIK3R2		PIK3R2	SYK	PIK3R3	PIK3R3	PLCG2	NCK2	VAV2	SHC1	PIK3R1		NCK2	SYK	PLCG2		SRC									PIK3R3					PLCG2		PLCG2	NCK2				ABL2
10	PIK3R2		SHC1	PIK3R2		YES1	PLCG2			PIK3R1	PIK3R1	STAT1	PLCG2		PLCG2	SHC1	PLCG2	YES1		PLCG2	NCK2	SRC											NCK2					NCK2		YES1	SHC1				SYK
11	SYK		SRC	VAV2		PLCG2	SYK			SYK	VAV2		SRC		ZAP70	YES1	VAV2				PIK3R1	YES1											YES1					YES1		SRC	SRC				PIK3R2
12	PLCG2		ZAP70	IRS1		IRS1	IRS1			PIK3R3	PIK3R2		NCK2		IRS1	ABL2					IRS1	ZAP70											SHC1					SYK		ZAP70	PLCG2				PIK3R1
13	STAT1			PIK3R3						IRS1	PIK3R3		PIK3R1			PIK3R3						IRS1											SYK					SRC		SYK	SYK				IRS1
14	IRS1										ZAP70		SYK			PIK3R2																	ZAP70					IRS1		IRS1					BLK
15											IRS1		BLK			BLK																						ZAP70
16													IRS1

## Sheet: A549 G
Cell Line	A549 (Geiger)
	Numerical Simulations	Analytical Model	Copy Number	KD	Copy number / KD
1	SRC	SRC	SRC	ABL2	SRC
2	CRKL	CRKL	CRKL	NCK2	CRKL
3	SHC1	YES1	SHC1	RASA1	SHC1
4	RASA1	SHC1	YES1	PIK3R1	ABL2
5	YES1	RASA1	RASA1	PIK3R3	RASA1
6	ABL2	ABL2	VAV2	PIK3R2	YES1
7	PI3KR1	VAV2	PIK3R1	VAV2	VAV2
8	VAV2	PIK3R1	SYK	PLCG2	PIK3R1
9	NCK2	NCK2	NCK2	ZAP70	NCK2
10	PI3KR2	PIK3R2	PIK3R2	SRC	PIK3R2
11	SYK	SYK	IRS1	STAT1	SYK
12	PLCG2	PLCG2	ABL2	YES1	PLCG2
13	STAT1	STAT1	PLCG2	SHC1	STAT1
14	IRS1	IRS1	STAT1	SYK	IRS1
15				ITK
16				BLK
17				CRKL
18				IRS1

## Sheet: BREAST MCF7ADR
Cell Line	BREAST MCF7ADR
	Numerical Simulations	Analytical Model	Copy Number	KD	Copy number / KD
1	YES1	YES1	STAT1	ABL2	STAT1
2	STAT1	STAT1	YES1	NCK2	YES1
3	ZAP70	ZAP70	ZAP70	RASA1	ZAP70
4	CRKL	CRKL	CRKL	PIK3R1	VAV2
5	RASA1	VAV2	VAV2	PIK3R3	CRKL
6	VAV2	RASA1	RASA1	PIK3R2	RASA1
7	PI3KR1	PIK3R1	PIK3R1	VAV2	PIK3R1
8	SHC1	SHC1	SHC1	PLCG2	SHC1
9				ZAP70
10				SRC
11				STAT1
12				YES1
13				SHC1
14				SYK
15				ITK
16				BLK
17				CRKL
18				IRS1

## Sheet: BREAST MCF7
Cell Line	BREAST MCF7 (NCI-60)
	Numerical Simulations	Analytical Model	Copy Number	KD	Copy number / KD
1	YES1	YES1	YES1	ABL2	YES1
2	RASA1	RASA1	STAT1	NCK2	RASA1
3	STAT1	STAT1	RASA1	RASA1	STAT1
4	CRKL	VAV2	VAV2	PIK3R1	VAV2
5	VAV2	CRKL	CRKL	PIK3R3	PLCG2
6	PLCG2	PLCG2	PLCG2	PIK3R2	CRKL
7	PI3KR1	PIK3R1	SYK	VAV2	PIK3R1
8	PI3KR2	SYK	PIK3R1	PLCG2	SYK
9	SHC1	PIK3R2	PIK3R2	ZAP70	PIK3R2
10	SYK	SHC1	SHC1	SRC	SHC1
11	SRC	SRC	SRC	STAT1	SRC
12	ZAP70	ZAP70	ZAP70	YES1	ZAP70
13				SHC1
14				SYK
15				ITK
16				BLK
17				CRKL
18				IRS1

## Sheet: C2C12
Cell Line	C2C12
	Numerical Simulations	Analytical Model	Copy Number	KD	Copy number / KD
1	RASA1	RASA1	RASA1	ABL2	RASA1
2	ABL2	ABL2	STAT1	NCK2	ABL2
3	SRC	SRC	SRC	RASA1	STAT1
4	STAT1	STAT1	CRKL	PIK3R1	SRC
5	SHC1	YES1	SHC1	PIK3R3	NCK2
6	YES1	NCK2	YES1	PIK3R2	PIK3R1
7	NCK2	PIK3R1	PIK3R1	VAV2	YES1
8	CRKL	CRKL	NCK2	PLCG2	SHC1
9	PI3KR1	SHC1	IRS1	ZAP70	CRKL
10	IRS1	PIK3R2	ABL2	SRC	PIK3R2
11	PI3KR2	VAV2	PIK3R2	STAT1	VAV2
12	VAV2	IRS1	VAV2	YES1	IRS1
13	PI3KR3	PIK3R3	PIK3R3	SHC1	PIK3R3
14				SYK
15				ITK
16				BLK
17				CRKL
18				IRS1

## Sheet: CNS SNB19
Cell Line	CNS SNB19
	Numerical Simulations	Analytical Model	Copy Number	KD	Copy number / KD
1	SRC	SRC	SRC	ABL2	SRC
2	ABL2	ABL2	YES1	NCK2	ABL2
3	YES1	YES1	ABL2	RASA1	YES1
4	CRKL	STAT1	STAT1	PIK3R1	STAT1
5	RASA1	CRKL	CRKL	PIK3R3	CRKL
6	STAT1	RASA1	VAV2	PIK3R2	RASA1
7	VAV2	VAV2	RASA1	VAV2	VAV2
8				PLCG2
9				ZAP70
10				SRC
11				STAT1
12				YES1
13				SHC1
14				SYK
15				ITK
16				BLK
17				CRKL
18				IRS1

## Sheet: CNS U251
Cell Line	CNS U251
	Numerical Simulations	Analytical Model	Copy Number	KD	Copy number / KD
1	SRC	SRC	SRC	ABL2	ABL2
2	ABL2	ABL2	ABL2	NCK2	SRC
3	RASA1	STAT1	STAT1	RASA1	STAT1
4	CRKL	RASA1	CRKL	PIK3R1	RASA1
5	PI3KR2	CRKL	RASA1	PIK3R3	PIK3R2
6	SHC1	PIK3R2	PIK3R2	PIK3R2	CRKL
7	PI3KR1	PIK3R1	SHC1	VAV2	PIK3R1
8	STAT1	VAV2	VAV2	PLCG2	VAV2
9	VAV2	SHC1	PIK3R1	ZAP70	SHC1
10	PLCG2	YES1	YES1	SRC	YES1
11	YES1	PLCG2	PLCG2	STAT1	PLCG2
12	IRS1	IRS1	IRS1	YES1	IRS1
13				SHC1
14				SYK
15				ITK
16				BLK
17				CRKL
18				IRS1

## Sheet: COLON COLO205
Cell Line	COLON COLO205
	Numerical Simulations	Analytical Model	Copy Number	KD	Copy number / KD
1	SRC	SRC	SRC	ABL2	SRC
2	YES1	YES1	STAT1	NCK2	STAT1
3	PI3KR2	STAT1	YES1	RASA1	YES1
4	CRKL	PIK3R2	PIK3R2	PIK3R1	PIK3R2
5	STAT1	CRKL	CRKL	PIK3R3	VAV2
6	RASA1	RASA1	VAV2	PIK3R2	RASA1
7	SHC1	VAV2	RASA1	VAV2	CRKL
8	PI3KR1	PIK3R1	PIK3R1	PLCG2	PIK3R1
9	VAV2	SHC1	SHC1	ZAP70	SHC1
10	PLCG2	PLCG2	SYK	SRC	PLCG2
11	SYK	SYK	PLCG2	STAT1	SYK
12	IRS1	IRS1	IRS1	YES1	IRS1
13				SHC1
14				SYK
15				ITK
16				BLK
17				CRKL
18				IRS1

## Sheet: COLON HCC2998
Cell Line	COLON HCC2998
	Numerical Simulations	Analytical Model	Copy Number	KD	Copy number / KD
1	SRC	SRC	SRC	ABL2	SRC
2	ABL2	ABL2	STAT1	NCK2	ABL2
3	RASA1	YES1	YES1	RASA1	STAT1
4	YES1	STAT1	ABL2	PIK3R1	YES1
5	STAT1	RASA1	RASA1	PIK3R3	RASA1
6	CRKL	VAV2	VAV2	PIK3R2	VAV2
7	PI3KR2	CRKL	CRKL	VAV2	NCK2
8	VAV2	NCK2	NCK2	PLCG2	CRKL
9	NCK2	PIK3R2	PIK3R2	ZAP70	PIK3R2
10				SRC
11				STAT1
12				YES1
13				SHC1
14				SYK
15				ITK
16				BLK
17				CRKL
18				IRS1

## Sheet: COLON HT29
Cell Line
	Numerical Simulations	Analytical Model	Copy Number	KD	Copy number / KD
1	YES1	YES1	STAT1	ABL2	STAT1
2	RASA1	STAT1	YES1	NCK2	YES1
3	STAT1	RASA1	RASA1	RASA1	RASA1
4	ZAP70	ZAP70	ZAP70	PIK3R1	ZAP70
5	CRKL	CRKL	CRKL	PIK3R3	SYK
6	SYK	SYK	SYK	PIK3R2	CRKL
7	PI3KR1	PIK3R1	PIK3R1	VAV2	PIK3R1
8	VAV2	VAV2	VAV2	PLCG2	VAV2
9				ZAP70
10				SRC
11				STAT1
12				YES1
13				SHC1
14				SYK
15				ITK
16				BLK
17				CRKL
18				IRS1

[truncated: 36 more sheets: GAMG, HEK293, HeLa Kyoto, HeLa S3, HeLa S3 G, HepG2, Jurkat, K562, LEUK CCRFCEM, LEUK SR, LnCap, MCF7 G, MELAN M14, MELAN MALME3M, MELAN SKMEL28, MELAN SKMEL5, MELAN UACC257, MELAN UACC62, NSCLC A549, NSCLC EKVX …]
