# Supplementary material for: Modeling cell line-specific recruitment of signaling proteins to the insulin-like growth factor 1 receptor
Source: PLoS Comput Biol. 2019 Jan 17;15(1):e1006706. doi: 10.1371/journal.pcbi.1006706 (PMC6353226; doi:10.1371/journal.pcbi.1006706)
Supplement: S1 Table — This table summarizes protein copy number values reported in the literature [63,68–70] and used in this study. (XLSX) [file pcbi.1006706.s004.xlsx]

## Sheet: S1 Table
S1 Table. Estimated protein abundances (copies per cell)
Cell Line	ABL2	BLK	CRKL	IGF1R	IRS1	ITK	NCK2	PIK3R1	PIK3R2	PIK3R3	PLCG2	RASA1	SHC1	SRC	STAT1	SYK	VAV2	YES1	ZAP70	Reference
HELA S3	11987.8	242.066	202806	14809.5	1329.48	0	964.065	448.077	16715.3	2060.46	2922.68	26455.2	111966	1220.08	201741	324.899	106531	63595.4	0	Kulak et al (2014)
HELA KYOTO	5138.43	0	301971	25746.8	0	0	0	0	22543.6	2934.65	5956.76	29316.8	89368	0	141.466	0	82522.3	50497.6	0	Hein et al (2015)
C2C12	39912.8	0	85702.6	14810	46770.3	0	52087.4	58632.9	5478.29	203.029	0	926819	73269.2	209863	349761	0	4181.95	69946.9	0	Deshmukh et al (2015)
A549	872.319	0	115483	14810	959.126	0	1688.94	5845.48	1031.11	0	334.564	7550.1	24229.9	328725	132.057	1789.69	7312.98	12598.1	0	Geiger et al (2012)
GAMG	54709.9	0	7.31318e+06	14810	14393.1	0	326730	91090.6	125590	5662.86	0	1.71499e+06	396076	5.05106e+06	0	136488	1.02482e+06	2.68654e+06	0
HEK293	9913.91	0	5.05383e+06	14810	72.8896	0	116817	54659.2	49796.6	17852.2	62681.3	154586	149879	605478	0	115069	55705.5	217173	2105.99
HELA S3	0	0	819593	14810	0	0	0	0	7637.23	5861.34	3205.99	34634.6	189114	225877	0	0	66299.9	137752	0
HEPG2	937.907	0	6.21778e+06	14810	268.444	0	1200.76	91491.9	0	0	1188.43	93322.8	6337.1	1.35864e+06	0	0	412690	234410	386.161
JURKAT	1898.47	679.74	4.69043e+06	14810	0	704737	233556	112022	4014.76	5044.58	198189	141139	129696	886478	0	0	107137	25594.2	4.19603e+06
K562	3921.09	0	3.1498e+07	14810	0	0	0	97857.5	148568	0	17575.7	520240	53986.8	134750	0	105006	1043.45	270809	0
LNCAP	0	0	3.27056e+06	14810	0	0	67484.7	791051	292942	0	9592.66	642896	474127	2.27232e+06	0	0	309078	1.39564e+06	0
MCF7	0	0	165140	14810	16004.8	0	3098.79	3577.3	13184.1	0	11187.8	40707.5	52365.4	54687.5	0	15722.3	67999.5	23225.7	0
RKO	0	0	3.6612e+06	14810	0	0	0	0	10981.8	0	13241.2	1.59988e+06	1.48212e+06	199390	0	0	756899	149159	0
U2OS	4951.23	81.3038	2.88544e+07	14810	204533	0	1.98983e+06	28674	42456.3	0	80689.7	924879	1.89136e+06	6.22589e+06	0	98500.4	95584	1.1478e+06	0
BREAST_MCF7	0	0	63646	14810	0	0	0	10834	9183	0	23872	120736	5561	1424	197664	19288	69954	683061	101	NCI60: Gholami et al (2013)
BREAST_MCF7ADR	0	0	67826	14810	0	0	0	4897	0	0	0	14794	4381	0	382491	0	31380	366192	199931
CNS_SNB19	528776	0	33075	14810	0	0	0	0	0	0	0	7919	0	10221924	110491	0	9066	551180	0
CNS_U251	1032095	0	21080	14810	42	0	0	6083	11297	0	191	12016	6922	14389897	31703	0	6381	271	0
COLON_COLO205	0	0	335024	14810	1087	0	0	71440	500445	0	3453	99284	47411	1152452	1055249	4872	138970	829973	0
COLON_HCC2998	688322	0	60946	14810	0	0	13589	0	10917	0	0	98735	0	17342597	1281253	0	70098	879808	0
COLON_HT29	0	0	172872	14810	0	0	0	14177	0	0	0	317620	0	0	1587240	161923	10618	1541105	212669
LEUK_CCRFCEM	0	0	40602	14810	0	0	7511	1946	80878	0	0	31457	37962	8085	422915	0	15485	470	0
LEUK_SR	0	0	73680	14810	0	0	46396	15279	0	0	0	0	0	0	816338	0	62392	0	44620
MELAN_M14	0	0	37336	14810	88	0	4615	8796	16198	0	1406	59570	14036	849	3149593	0	25671	399	192
MELAN_MALME3M	0	0	61563	14810	0	0	10236	10840	0	0	0	0	0	0	494662	0	0	270552	0
MELAN_SKMEL28	0	0	52305	14810	0	0	6093	6881	3432	0	0	13535	5596	1349	1870404	0	0	267047	0
MELAN_SKMEL5	0	0	110936	14810	0	0	0	126274	0	0	0	21921	0	0	583643	0	0	344564	0
MELAN_UACC257	0	0	31627	14810	0	0	32637	19697	3560	0	0	8557	0	0	457608	0	0	250096	0
MELAN_UACC62	0	0	60910	14810	0	0	0	69096	0	0	0	50337	0	0	580489	0	0	661711	0
NSCLC_A549	0	0	0	14810	0	0	0	0	0	0	0	0	0	0	1904806	0	0	1266565	0
NSCLC_EKVX	0	0	145113	14810	0	0	0	6907	0	0	0	30810	0	0	373628	0	30590	290780	0
NSCLC_H226	0	0	0	14810	0	0	0	0	0	0	0	51337	0	0	1696877	0	16858	404106	35296
NSCLC_H23	757365	0	36119	14810	0	0	0	0	0	0	0	22605	0	5869383	28224	0	0	357889	0
NSCLC_H322M	0	0	24789	14810	0	0	0	35990	0	0	0	0	0	0	164943	0	0	137083	0
NSCLC_H460	0	0	27047	14810	0	0	1034	18560	10606	3937	35539	22560	1313	6051	184070	238	35576	935	67
NSCLC_HOP92	0	0	32499	14810	0	0	0	0	12539	0	0	0	0	0	492593	0	0	1568754	0
OVAR_IGROV1	0	0	24977	14810	0	0	0	118420	0	0	0	0	0	0	1508734	0	0	2710765	0
OVAR_OVCAR4	0	0	170300	14810	0	0	0	0	0	0	34140	0	0	0	810000	0	0	2075852	0
OVAR_OVCAR5	0	0	594335	14810	0	0	0	0	0	0	0	2954957	0	0	4052751	0	0	5695290	0
OVAR_SKOV3	0	0	39264	14810	2514	0	607	3537	15702	2013	1268	15335	4619	199	51543	558	11464	276	43
PROSTATE_DU145	0	0	220582	14810	0	0	6354	0	0	0	0	8506	9251	0	824615	0	13587	795509	70601
PROSTATE_PC3	0	0	82661	14810	109	0	23630	27443	35963	0	3690	24890	10349	738	277767	337	31805	2054	383
RENAL_RXF393	0	0	252149	14810	0	0	8406	83454	48749	0	4211	50922	21637	4267	333385	1116	55247	538944	1128645
RENAL_TK10	830242	0	15706	14810	0	0	14175	0	0	0	0	246270	0	17059029	732305	0	20975	360971	0
RENAL_UO31	0	0	70086	14810	0	0	0	0	0	0	0	155001	0	0	805486	0	0	840410	0
Kulak et al (2014) – used copy numbers reported
Hein et al (2015) – used copy numbers reported
Geiger et al (2012) - assume IGF1R copy # is same as in Kulak, scale other proteins according to average of 3 iBAQ values from Table S3
Deshmukh et al (2015) – assume IGF1R copy # is same as in Kulak, use normalized abundances from Table S1 to compute other copy numbers
Gholami et al (2013) – assumed IGF1R copy # is same as in Kulak, scale other proteins according to reported expression intensity. Use intensity for deep proteomics experiment first, then that from kinome experiment, then proteome profile experiment.
