# Supplementary material for: Modeling cell line-specific recruitment of signaling proteins to the insulin-like growth factor 1 receptor
Source: PLoS Comput Biol. 2019 Jan 17;15(1):e1006706. doi: 10.1371/journal.pcbi.1006706 (PMC6353226; doi:10.1371/journal.pcbi.1006706)
Supplement: S3 Table — (XLSX) [file pcbi.1006706.s006.xlsx]

## Sheet: Sheet1
S3 Table. Summary of rank ordering of IGF1R binding partners across 45 cell line-specific models.
Protein	Avg Rank	Stdev Rank	# Cell Lines w/ this protein expressed	Percentage of Cell Lines with Protein Ranked as Indicated
				% First	% Second	% Third	% Fourth	% Fifth	% > 5
CRKL	3.13953	1.71244	43	0.244444	0.0888889	0.222222	0.2	0.133333	0.111111
STAT1	3.22857	2.7017	35	0.177778	0.288889	0.0444444	0.111111	0.0444444	0.333333
RASA1	3.81579	1.33265	38	0.0222222	0.111111	0.222222	0.244444	0.155556	0.244444
YES1	3.83721	3.35893	43	0.377778	0.0666667	0.0888889	0.111111	0.0666667	0.288889
SRC	4.74074	4.23895	27	0.155556	0.177778	0.0222222	0.0222222	0.0222222	0.6
SHC1	5.5	2.61151	26	0.0222222	0.0444444	0.111111	0.0444444	0.0666667	0.711111
ABL2	5.66667	3.88526	15	0	0.133333	0.0222222	0	0	0.844444
ITK	6	0	1	0	0	0	0	0	1
PI3KR1	6.74194	2.33763	31	0	0	0.0888889	0.0222222	0.0444444	0.844444
PI3KR2	7.07692	2.56005	26	0	0.0222222	0.0222222	0.0444444	0.0888889	0.822222
VAV2	7.09375	2.41446	32	0	0	0.0444444	0.0444444	0.155556	0.755556
NCK2	7.13043	2.68505	23	0	0.0222222	0.0444444	0.0222222	0.0444444	0.866667
PLCG2	8.04762	2.37647	21	0	0.0222222	0	0.0222222	0.0222222	0.933333
ZAP70	8.14286	5.02084	14	0	0.0222222	0.0444444	0.0888889	0	0.844444
PI3KR3	10.3333	2.5	9	0	0	0	0	0	1
SYK	10.9286	2.1649	14	0	0	0	0	0	1
IRS1	13	1.77281	8	0	0	0	0	0	1
BLK	15	0	2	0	0	0	0	0	1
