# Supplementary material for: Modeling cell line-specific recruitment of signaling proteins to the insulin-like growth factor 1 receptor
Source: PLoS Comput Biol. 2019 Jan 17;15(1):e1006706. doi: 10.1371/journal.pcbi.1006706 (PMC6353226; doi:10.1371/journal.pcbi.1006706)
Supplement: S1 Compressed File Archive — A compressed archive containing the files for 45 cell line-specific models. Both natural and restructured models are included for HeLa S3. Only the restructured models are included for the other cell lines. BNGL models are plain-text files with the filename extension .bngl, intended for processing by BioNetGen. (ZIP) [file pcbi.1006706.s012.zip]

Archive with 49 entries (47 files):
- S1 Compressed File Archive/
- S1 Compressed File Archive/original_IGF1R_model_Hela_S3.bngl
- S1 Compressed File Archive/restructured_IGF1R_model_generic.bngl
- S1 Compressed File Archive/Restructured/
- S1 Compressed File Archive/Restructured/HeLa_S3.bngl
- S1 Compressed File Archive/Restructured/A549.bngl
- S1 Compressed File Archive/Restructured/C2C12.bngl
- S1 Compressed File Archive/Restructured/GAMG.bngl
- S1 Compressed File Archive/Restructured/HEK293.bngl
- S1 Compressed File Archive/Restructured/HeLa_Kyo.bngl
- S1 Compressed File Archive/Restructured/HeLa_S3_G.bngl
- S1 Compressed File Archive/Restructured/HepG2.bngl
- S1 Compressed File Archive/Restructured/Jurkat.bngl
- S1 Compressed File Archive/Restructured/K562.bngl
- S1 Compressed File Archive/Restructured/LnCap.bngl
- S1 Compressed File Archive/Restructured/MCF7.bngl
- S1 Compressed File Archive/Restructured/RKO.bngl
- S1 Compressed File Archive/Restructured/U2OS.bngl
- S1 Compressed File Archive/Restructured/BREAST_MCF7.bngl
- S1 Compressed File Archive/Restructured/BREAST_MCF7ADR.bngl
- S1 Compressed File Archive/Restructured/CNS_SNB19.bngl
- S1 Compressed File Archive/Restructured/CNS_U251.bngl
- S1 Compressed File Archive/Restructured/COLON_COLO205.bngl
- S1 Compressed File Archive/Restructured/COLON_HCC2998.bngl
- S1 Compressed File Archive/Restructured/COLON_HT29.bngl
- S1 Compressed File Archive/Restructured/LEUK_CCRFCEM.bngl
- S1 Compressed File Archive/Restructured/LEUK_SR.bngl
- S1 Compressed File Archive/Restructured/MELAN_M14.bngl
- S1 Compressed File Archive/Restructured/MELAN_MALME3M.bngl
- S1 Compressed File Archive/Restructured/MELAN_SKMEL5.bngl
- S1 Compressed File Archive/Restructured/MELAN_SKMEL28.bngl
- S1 Compressed File Archive/Restructured/MELAN_UACC62.bngl
- S1 Compressed File Archive/Restructured/MELAN_UACC257.bngl
- S1 Compressed File Archive/Restructured/NSCLC_A549.bngl
- S1 Compressed File Archive/Restructured/NSCLC_EKVX.bngl
- S1 Compressed File Archive/Restructured/NSCLC_H23.bngl
- S1 Compressed File Archive/Restructured/NSCLC_H226.bngl
- S1 Compressed File Archive/Restructured/NSCLC_H322M.bngl
- S1 Compressed File Archive/Restructured/NSCLC_H460.bngl
- S1 Compressed File Archive/Restructured/NSCLC_HOP92.bngl
- S1 Compressed File Archive/Restructured/OVAR_IGROV1.bngl
- S1 Compressed File Archive/Restructured/OVAR_OVCAR4.bngl
- S1 Compressed File Archive/Restructured/OVAR_OVCAR5.bngl
- S1 Compressed File Archive/Restructured/OVAR_SKOV3.bngl
- S1 Compressed File Archive/Restructured/PROSTATE_DU145.bngl
- S1 Compressed File Archive/Restructured/PROSTATE_PC3.bngl
- S1 Compressed File Archive/Restructured/RENAL_RXF393.bngl
- S1 Compressed File Archive/Restructured/RENAL_TK10.bngl
- S1 Compressed File Archive/Restructured/RENAL_UO31.bngl
