# Supplementary material for: Modeling cell line-specific recruitment of signaling proteins to the insulin-like growth factor 1 receptor
Source: PLoS Comput Biol. 2019 Jan 17;15(1):e1006706. doi: 10.1371/journal.pcbi.1006706 (PMC6353226; doi:10.1371/journal.pcbi.1006706)
Supplement: S1 Compressed File Archive — A compressed archive containing the files for 45 cell line-specific models. Both natural and restructured models are included for HeLa S3. Only the restructured models are included for the other cell lines. BNGL models are plain-text files with the filename extension .bngl, intended for processing by BioNetGen. (ZIP) [file pcbi.1006706.s012.zip › S1 Compressed File Archive/original_IGF1R_model_Hela_S3.bngl]

##########################################################################################
###                                                                             ###                                                                                                                                                                               
###                     Model of IGF1R phosphotyrosine signaling
###						                                                                            
###                                                                           
##########################################################################################


begin model

# HeLa S3 cell-specific model for IGF1R signaling: Detailed model version

# Refernences:
# Farooq A, ..., Zhou MM (1999) J Biol Chem 274:6114-6121 [PMID:10037694]
# Kiselyov VV, ..., De Meyts P (2009) Mol Syst Biol 5:243 [PMID:19225456]
# Koytiger G, ..., MacBeath G (2013) Mol Cell Proteomics 12:1204-1213 [PMID:23358503]
# Kulak NA, ..., Mann M (2014) Nat Methods 11:319-324 [PMID:24487582]
# Tan CW, ..., Burgess AW (2012) PLOS ONE 7:e31882 [PMID:22363759]
# Gordus A, ..., MacBeath G (2009) Mol Syst Biol 5:235

##########################################################################################
####                                  Parameters              
##########################################################################################

begin parameters

# fraction of cell to be considered in a simulation
#   The scaling factor f should multiply volumes, copy numbers, 
#   and rate constants for zero-order processes.
f  0.1 # [=] dimensionless, 0<f<=1

# Avogadro constant
NA 6.02214e23 # [=] molecules per mol

# volume of extracellular fluid per cell
#   Assumptions:
#    - 15 cm culture dishes (cells 95% confluent)
#    - 1.2e5 cells per cm^2
#    - growth surface area of 140 cm^2
#    - 1.7e7 cells per dish
#    - 0.25 mL of medium per square cm of growth surface
#    - 35 mL of medium per dish
Vecf 2.1e-9*f # [=] L per cell

# cytoplasmic volume
#   1.2 pL is a typical cytoplasmic volume 
#   for a non-dividing mammalian cell in culture (Tan et al., 2012).
#   [N=5, median=1.16 pL, avg=1.36 pL, min=1.15 pL, max 1.87 pL] 
#   NB: HeLa cells were not evaluated in the study of Tan et al. (2012).
Vcyt 1.2e-12*f # [=] L per cell

IGF1_conc_nM 1.00 # [=] nM
IGF1_conc=IGF1_conc_nM*1.0e-9 # [=] M

# copies of IGF1 per cell
IGF1_total=IGF1_conc*(NA*Vecf)

# The following copy number settings are based 
#   on the data of Kulak et al. (2014) for HeLa S3 cells (ATCC CCL-2.2).
IGF1R_total  14810*f # [=] copies per cell (NB: two copies of IGF1R per dimer)
IRS1_total    1329*f # [=] copies per cell
SHC1_total  111966*f # [=] copies per cell
PIK3R1_total   448*f # [=] copies per cell
PIK3R2_total 16715*f # [=] copies per cell
PIK3R3_total  2060*f # [=] copies per cell
STAT1_total  201741*f # [=] copies per cell
SRC_total      1220*f # [=] copies per cell
CRKL_total   202806*f # [=] copies per cell
VAV2_total   106531*f # [=] copies per cell
YES1_total    63595*f # [=] copies per cell
PLCG2_total    2923*f # [=] copies per cell
RASA1_total   26455*f # [=] copies per cell
ABL2_total    11988*f # [=] copies per cell
SYK_total	325*f # [=] copies per cell
BLK_total	242*f # [=] copies per cell
NCK2_total	964*f # [=] copies per cell
ITK_total       0*f   # [=] copies per cell	
ZAP70_total     0*f   # [=] copies per cell


# There are p46, p52 and p66 isoforms of SHC1.
#   p46/p52 and p66 are synthesized from different transcripts.
#   p46, p52 and p66 differ in their N-terminal regions.
#   p46 and p52 activate mitogenic signaling, whereas p66 inhibits mitogenic signaling.
#   p46 and p66 phosphorylated at S36 localize to mitochondria;
#     p52 and p66 not phosphorylated at S36 are cytoplasmic. 
 
p52_fraction 1.0 # dimensionless, 0 <= p52_fraction <= 1
p52SHC1_total=p52_fraction*SHC1_total # [=] copies per cell

# rate constants for IGF1 interaction with dimeric IGF1R (5 independent parameters)
# forward and reverse rate constants for IGF1 (ds) interaction with IGF1R (S1)
#   Free IGF1 binds Site 1 in IGFR1.
a1 2.751e5/(NA*Vecf) 	# [=] /M/s converted to /(molecule/cell)/s
d1 0.0497 		# [=] /s
# forward and reverse rate constants for IGF1 (hs) interaction with IGF1R (S2)
#   Free IGF1 binds Site 2 in IGFR1.
a2 1.489e4/(NA*Vecf) 	# [=] /M/s convereted to /(molecule/cell)/s
d2 1.918e-4 		# [=] /s

# rate constants for ligand-mediated Site 1-Site 2 crosslinking/uncrosslinking reactions
# reverse rate constants (uncrosslinking reactions)
#   Release of ligand from Site 1
d1prime	1.9055e-5	# [=] /s 
#   Release of ligand from Site 2
d2prime	0.01258  	# [=] /s 

# forward rate constant (crosslinking reactions)
#   IGF1 tethered at Site 1 (Site 2) binds Site 2 (Site 1).
a1prime      5.594e-3		# [=] /s 
a2prime     (a2/d2)*(a1prime/d1prime)*(d1/a1)*d2prime	# [=] /s

# rate constant for autophosphorylation
kp 0.5 # [=] /s
# rate constant for pseudo first-order dephosphorylation by phosphatases considered implicitly
kdp 0.1 # [=] /s

# KD measurements for phosphotyrosine-SH2/PTB domain interactions (Koytiger et al., 2013)
KD_IGF1R_pY980_SHC1_PTB        0.9560e-6*(NA*Vcyt) # [=] M converted to molecules per cell
KD_IGF1R_pY1161_PIK3R3_SH2_NC  0.6255e-6*(NA*Vcyt) # [=] M converted to molecules per cell
KD_IGF1R_pY1161_STAT1_SH2      0.8656e-6*(NA*Vcyt) # [=] M converted to molecules per cell #[but KD=1386nM for Kaushansky et al., 2008]
KD_IGF1R_pY1161_SRC_SH2        0.8938e-6*(NA*Vcyt) # [=] M converted to molecules per cell 
KD_IGF1R_pY1161_VAV2_SH2       0.6282e-6*(NA*Vcyt) # [=] M converted to molecules per cell #[but KD=1144nM for Kaushansky et al., 2008]
KD_IGF1R_pY1161_YES1_SH2       0.9673e-6*(NA*Vcyt) # [=] M converted to molecules per cell #[but KD=775nM for Kaushansky et al., 2008]
KD_IGF1R_pY1165_SRC_SH2        0.8447e-6*(NA*Vcyt) # [=] M converted to molecules per cell 
KD_IGF1R_pY1165_YES1_SH2       0.8668e-6*(NA*Vcyt) # [=] M converted to molecules per cell
KD_IGF1R_pY1346_PLCG2_SH2_NC   0.6624e-6*(NA*Vcyt) # [=] M converted to molecules per cell
KD_IGF1R_pY1346_RASA1_SH2_NC   0.4910e-6*(NA*Vcyt) # [=] M converted to molecules per cell
KD_IGF1R_pY1346_PIK3R1_SH2_NC  0.5632e-6*(NA*Vcyt) # [=] M converted to molecules per cell
KD_IGF1R_pY1346_PIK3R2_SH2_NC  0.5990e-6*(NA*Vcyt) # [=] M converted to molecules per cell
KD_IGF1R_pY1346_PIK3R3_SH2_NC  0.5870e-6*(NA*Vcyt) # [=] M converted to molecules per cell

# KD measurements for phosphotyrosine-SH2/PTB domain interactions (Gordus et al., 2009)

KD_IGF1R_pY973_CRKL_SH2      1863e-9*(NA*Vcyt)     # [=] M converted to molecules per cell 
KD_IGF1R_pY973_ABL2_SH2      48e-9*(NA*Vcyt)       # [=] M converted to molecules per cell 
KD_IGF1R_pY973_NCK2_SH2      349e-9*(NA*Vcyt)      # [=] M converted to molecules per cell 
KD_IGF1R_pY1161_RASA1_SH2_N 1225e-9*(NA*Vcyt)      # [=] M converted to molecules per cell 
KD_IGF1R_pY1161_SYK_SH2_N   1174e-9*(NA*Vcyt)      # [=] M converted to molecules per cell 
KD_IGF1R_pY1161_BLK_SH2     1795e-9*(NA*Vcyt)      # [=] M converted to molecules per cell 
KD_IGF1R_pY1166_CRKL_SH2    1830e-9*(NA*Vcyt)      # [=] M converted to molecules per cell 
KD_IGF1R_pY1166_PLCG2_SH2_N 1597e-9*(NA*Vcyt)      # [=] M converted to molecules per cell
KD_IGF1R_pY1346_ABL2_SH2    1364e-9*(NA*Vcyt)      # [=] M converted to molecules per cell
KD_IGF1R_pY1161_ITK_SH2	    1516e-9*(NA*Vcyt)	   # [=] M converted to molecules per cell
KD_IGF1R_pY980_ZAP70_SH2    806e-9*(NA*Vcyt)       # [=] M converted to molecules per cell

# Measured SHC1 (PTB):IRS1 (PTB) ratio of affinities for binding NPxpY motif in INSR (Farooq et al., 1999)
#   SHC1's affinity for the NPxpY motif in INSR is ~20-fold greater than IRS1's affinity for this site.
#   We will assume that this ratio is preserved for the NPxpY motif in IGF1R.
#   Y999 in INSR corresponds to Y980 in IGF1R.
#   KD_INSR_pY999_IRS1_PTB = 87.07 microM (Table II, Farooq et al., 1999)
#   KD_INSR_pY999_SHC1_PTB = 4.22 microM (Table I, Farooq et al., 1999)
#   ratio := KD_INSR_pY999_IRS1_PTB / KD_INSR_pY999_SHC1_PTB = 87.07/4.22 = 20.6
ratio 20 # [=] dimensionless 

KD_IGF1R_pY980_IRS1_PTB=ratio*KD_IGF1R_pY980_SHC1_PTB # [=] molecules per cell

# Find dissociation rate constants consistent with measured KD values and assumed
#   universal association rate constant.
#   KD=koff/kon => koff_[ID]=kon_universal*KD_[ID]
# A typical association rate constant for a protein-protein interaction is 1e6 /M/s.
kon_universal 1.0e6/(NA*Vcyt) # [=] /M/s converted to /(molecule/cell)/s

# Find dissociation rate constants consistent with measured KD values and assumed
#   universal association rate constant.
#   KD=koff/kon => koff_[ID]=kon_universal*KD_[ID]
koff_IGF1R_pY973_CRKL_SH2=kon_universal*KD_IGF1R_pY973_CRKL_SH2             # [=] /s
Koff_IGF1R_pY973_ABL2_SH2=kon_universal*KD_IGF1R_pY973_ABL2_SH2             # [=] /s
Koff_IGF1R_pY973_NCK2_SH2=kon_universal*KD_IGF1R_pY973_NCK2_SH2             # [=] /s
koff_IGF1R_pY980_IRS1_PTB=kon_universal*KD_IGF1R_pY980_IRS1_PTB             # [=] /s
koff_IGF1R_pY980_SHC1_PTB=kon_universal*KD_IGF1R_pY980_SHC1_PTB             # [=] /s
koff_IGF1R_pY1161_STAT1_SH2=kon_universal*KD_IGF1R_pY1161_STAT1_SH2         # [=] /s
koff_IGF1R_pY1161_SRC_SH2=kon_universal*KD_IGF1R_pY1161_SRC_SH2             # [=] /s
koff_IGF1R_pY1161_PIK3R3_SH2_NC=kon_universal*KD_IGF1R_pY1161_PIK3R3_SH2_NC # [=] /s
koff_IGF1R_pY1161_VAV2_SH2=kon_universal*KD_IGF1R_pY1161_VAV2_SH2           # [=] /s  
koff_IGF1R_pY1161_YES1_SH2=kon_universal*KD_IGF1R_pY1161_YES1_SH2           # [=] /s  
koff_IGF1R_pY1161_RASA1_SH2_N=kon_universal*KD_IGF1R_pY1161_RASA1_SH2_N     # [=] /s  
koff_IGF1R_pY1161_SYK_SH2_N=kon_universal*KD_IGF1R_pY1161_SYK_SH2_N         # [=] /s  
koff_IGF1R_pY1161_BLK_SH2=kon_universal*KD_IGF1R_pY1161_BLK_SH2             # [=] /s 
koff_IGF1R_pY1165_SRC_SH2=kon_universal*KD_IGF1R_pY1165_SRC_SH2             # [=] /s 
koff_IGF1R_pY1165_YES1_SH2=kon_universal*KD_IGF1R_pY1165_YES1_SH2           # [=] /s 
koff_IGF1R_pY1166_CRKL_SH2=kon_universal*KD_IGF1R_pY1166_CRKL_SH2           # [=] /s 
koff_IGF1R_pY1166_PLCG2_SH2_N=kon_universal*KD_IGF1R_pY1166_PLCG2_SH2_N     # [=] /s 
koff_IGF1R_pY1346_PLCG2_SH2_NC=kon_universal*KD_IGF1R_pY1346_PLCG2_SH2_NC   # [=] /s
koff_IGF1R_pY1346_RASA1_SH2_NC=kon_universal*KD_IGF1R_pY1346_RASA1_SH2_NC   # [=] /s
koff_IGF1R_pY1346_ABL2_SH2=kon_universal*KD_IGF1R_pY1346_ABL2_SH2           # [=] /s
koff_IGF1R_pY1346_PIK3R1_SH2_NC=kon_universal*KD_IGF1R_pY1346_PIK3R1_SH2_NC # [=] /s
koff_IGF1R_pY1346_PIK3R2_SH2_NC=kon_universal*KD_IGF1R_pY1346_PIK3R2_SH2_NC # [=] /s
koff_IGF1R_pY1346_PIK3R3_SH2_NC=kon_universal*KD_IGF1R_pY1346_PIK3R3_SH2_NC # [=] /s
koff_IGF1R_pY1161_ITK_SH2=kon_universal*KD_IGF1R_pY1161_ITK_SH2             # [=] /s
koff_IGF1R_pY980_ZAP70_SH2=kon_universal*KD_IGF1R_pY980_ZAP70_SH2           # [=] /s

end parameters

begin molecule types

# Version 1 - uncompressed (natural or naive rules and molecule types)

# ligand (insulin-like growth factor 1)
#  ds: dimerization surface (not functional in IGF1, as in insulin)
#  hs: hexamerization surface
IGF1(ds,hs)

# receptor (IGF1 receptor)
#  S1: Site 1
#  S2: Site 2
IGF1R(S1,S2,C,Y980~0~P,Y1165~0~P,Y973~0~P,Y1161~0~P,Y1166~0~P,Y1346~0~P)

#Adapter proteins with SH2/PTB domain (Gordus et al., 2009,Koytiger et al., 2013)
cIRS1(PTB)
cp52SHC1(PTB)
cPIK3R1(tSH2,PI3KCA) 
cPIK3R2(tSH2,PI3KCB)
cPIK3R3(tSH2,PI3KCG)
cSTAT1(SH2)
cSRC(SH2)
cCRKL(SH2)
cVAV2(SH2)
cYES1(SH2)
cPLCG2(SH2)
cRASA1(SH2)
cABL2(SH2)
cSYK(SH2)
cBLK(SH2)
cNCK2(SH2)
cITK(SH2)
cZAP70(SH2)

end molecule types

begin seed species

IGF1(ds,hs) IGF1_total
IGF1R(S1,S2,C!0,Y980~0,Y1165~0,Y973~0,Y1161~0,Y1166~0,Y1346~0).IGF1R(S1,S2,C!0,Y980~0,Y1165~0,Y973~0,Y1161~0,Y1166~0,Y1346~0) 0.5*IGF1R_total
cIRS1(PTB)           IRS1_total
cp52SHC1(PTB)       p52SHC1_total
cPIK3R1(tSH2,PI3KCA) PIK3R1_total
cPIK3R2(tSH2,PI3KCB) PIK3R2_total
cPIK3R3(tSH2,PI3KCG) PIK3R3_total
cSTAT1(SH2)	     STAT1_total
cSRC(SH2)	     SRC_total
cCRKL(SH2)	     CRKL_total
cVAV2(SH2)	     VAV2_total
cYES1(SH2)	     YES1_total
cPLCG2(SH2)	     PLCG2_total
cRASA1(SH2)	     RASA1_total
cABL2(SH2)	     ABL2_total
cSYK(SH2)	     SYK_total
cBLK(SH2)	     BLK_total
cNCK2(SH2)	     NCK2_total
cITK(SH2)	     ITK_total
cZAP70(SH2)          ZAP70_total

end  seed species

begin observables

#Species IGF1_free IGF1(ds,hs)
#Molecules IGF1_bound IGF1(ds!+,hs) IGF1(ds,hs!+) IGF1R(S1!1).IGF1(ds!1,hs!2).IGF1R(S2!2)
#Molecules IGF1_all IGF1()
#Species ligandFree_dimerIGF1R IGF1R(S1,S2,C!0).IGF1R(S1,S2,C!0)
#Species dimerIGF1R_ligandActivated IGF1R(S1!+).IGF1R(S2!+)
#Species total_IGFR_dimers IGF1R()
#Species dimerIGF1R_phosActivationLoop IGF1R(Y1165~P)

Molecules pY973 IGF1R(Y973~P!?)
Molecules pY980 IGF1R(Y980~P!?)
Molecules pY1161 IGF1R(Y1161~P!?)
Molecules pY1165 IGF1R(Y1165~P!?)
Molecules pY1166 IGF1R(Y1166~P!?)
Molecules pY1346 IGF1R(Y1346~P!?)

### reader protein observables

Molecules IRS1_recruited    cIRS1(PTB!+)     
Molecules ABL2_recruited    cABL2(SH2!+)     
Molecules NCK2_recruited    cNCK2(SH2!+)     
Molecules PIK3R1_recruited     cPIK3R1(tSH2!+)  
Molecules PIK3R3_recruited     cPIK3R3(tSH2!+)  
Molecules VAV2_recruited    cVAV2(SH2!+)       
Molecules PLCG2_recruited   cPLCG2(SH2!+)    
Molecules SRC_recruited     cSRC(SH2!+)      
Molecules STAT1_recruited   cSTAT1(SH2!+)    
Molecules YES1_recruited    cYES1(SH2!+)     
Molecules RASA1_recruited   cRASA1(SH2!+)    
Molecules PIK3R2_recruited     cPIK3R2(tSH2!+)  
Molecules SHC1_recruited  cp52SHC1(PTB!+)    
Molecules SYK_recruited     cSYK(SH2!+)      
Molecules BLK_recruited     cBLK(SH2!+)         
Molecules CRKL_recruited    cCRKL(SH2!+)  
Molecules ITK_recruited       cITK(SH2!+)
Molecules ZAP70_recruited     cZAP70(SH2!+)       
   
end observables

begin reaction rules


#### Step 1:IGF1R activation ##############

# Free IGF1 reversibly binds a free copy of Site 1 in dimeric IGF1R.
IGF1(ds,hs)+IGF1R(S1,C!0).IGF1R(S2,C!0)<->IGF1(ds!1,hs).IGF1R(S1!1,C!0).IGF1R(S2,C!0) a1,d1
#   This rules stipulates that ligand binds S1 in R1 only if S2 in R2 is free, because
#   a steric constraint prevents simultaneous occupation of S1 in R1 and S2 in R2 by two different ligands. 
#   In other words, the ligand binding pocket comprising S1 in R1 and S2 in R2 can only accomodate a single ligand.
# Free IGF1 reversibly binds a free copy of Site 2 in dimeric IGF1R.
IGF1(ds,hs)+IGF1R(S2,C!0).IGF1R(S1,C!0)<->IGF1(ds,hs!1).IGF1R(S2!1,C!0).IGF1R(S1,C!0) a2,d2
#   This rules stipulates that ligand binds S2 in R1 only if S1 in R2 is free, because
#   a steric constraint prevents simultaneous occupation of S2 in R1 and S1 in R2 by two different ligands. 
#   In other words, the ligand binding pocket comprising S2 in R1 and S1 in R2 can only accomodate a single ligand.

# IGF1 bound at Site 1 in R1 reversibly crosslinks Site 1 in R1 and Site 2 in R2. 
#   Crosslinking is contingent on absence of a crosslink connecting Site 2 in R1 and Site 1 in R2.
IGF1R(S1!1,C!0).IGF1R(S1,S2,C!0).IGF1(ds!1,hs)<->\
IGF1R(S1!1,C!0).IGF1R(S1,S2!2,C!0).IGF1(ds!1,hs!2) a2prime,d2prime
IGF1R(S1!1,S2,C!0).IGF1R(S1!+,S2,C!0).IGF1(ds!1,hs)<->\
IGF1R(S1!1,S2,C!0).IGF1R(S1!+,S2!2,C!0).IGF1(ds!1,hs!2) a2prime,d2prime

# IGF1 bound at Site 2 in R1 reversibly crosslinks Site 2 in R1 and Site 1 in R2. 
#   Crosslinking is contingent on absence of a crosslink connecting Site 1 in R1 and Site 2 in R2.
IGF1R(S2!1,C!0).IGF1R(S1,S2,C!0).IGF1(ds,hs!1)<->\
IGF1R(S2!1,C!0).IGF1R(S1!2,S2,C!0).IGF1(ds!2,hs!1) a1prime,d1prime
IGF1R(S1,S2!1,C!0).IGF1R(S1,S2!+,C!0).IGF1(ds,hs!1)<->\
IGF1R(S1,S2!1,C!0).IGF1R(S1!2,S2!+,C!0).IGF1(ds!2,hs!1) a1prime,d1prime

#### Step 2: Phosphorylation of receptor tyrosines ####

IGF1R(S1!+,C!0,Y973~0).IGF1R(S2!+,C!0)->IGF1R(S1!+,C!0,Y973~P).IGF1R(S2!+,C!0) kp
IGF1R(S1!+,C!0).IGF1R(S2!+,C!0,Y973~0)->IGF1R(S1!+,C!0).IGF1R(S2!+,C!0,Y973~P) kp
IGF1R(S1!+,C!0,Y980~0).IGF1R(S2!+,C!0)->IGF1R(S1!+,C!0,Y980~P).IGF1R(S2!+,C!0) kp
IGF1R(S1!+,C!0).IGF1R(S2!+,C!0,Y980~0)->IGF1R(S1!+,C!0).IGF1R(S2!+,C!0,Y980~P) kp
IGF1R(S1!+,C!0,Y1161~0).IGF1R(S2!+,C!0)->IGF1R(S1!+,C!0,Y1161~P).IGF1R(S2!+,C!0) kp
IGF1R(S1!+,C!0).IGF1R(S2!+,C!0,Y1161~0)->IGF1R(S1!+,C!0).IGF1R(S2!+,C!0,Y1161~P) kp
IGF1R(S1!+,C!0,Y1165~0).IGF1R(S2!+,C!0)->IGF1R(S1!+,C!0,Y1165~P).IGF1R(S2!+,C!0) kp
IGF1R(S1!+,C!0).IGF1R(S2!+,C!0,Y1165~0)->IGF1R(S1!+,C!0).IGF1R(S2!+,C!0,Y1165~P) kp
IGF1R(S1!+,C!0,Y1166~0).IGF1R(S2!+,C!0)->IGF1R(S1!+,C!0,Y1166~P).IGF1R(S2!+,C!0) kp
IGF1R(S1!+,C!0).IGF1R(S2!+,C!0,Y1166~0)->IGF1R(S1!+,C!0).IGF1R(S2!+,C!0,Y1166~P) kp
IGF1R(S1!+,C!0,Y1346~0).IGF1R(S2!+,C!0)->IGF1R(S1!+,C!0,Y1346~P).IGF1R(S2!+,C!0) kp
IGF1R(S1!+,C!0).IGF1R(S2!+,C!0,Y1346~0)->IGF1R(S1!+,C!0).IGF1R(S2!+,C!0,Y1346~P) kp

#### Step 3: Dephosphorylation of receptor tyrosines####

IGF1R(Y973~P)->IGF1R(Y973~0) kdp
IGF1R(Y980~P)->IGF1R(Y980~0) kdp
IGF1R(Y1161~P)->IGF1R(Y1161~0) kdp
IGF1R(Y1165~P)->IGF1R(Y1165~0) kdp
IGF1R(Y1166~P)->IGF1R(Y1166~0) kdp
IGF1R(Y1346~P)->IGF1R(Y1346~0) kdp

#### Step 4: SH2 and PTB binding to phosphotyrosine residues####


IGF1R(Y973~P)+cCRKL(SH2)<->IGF1R(Y973~P!1).cCRKL(SH2!1)           kon_universal,koff_IGF1R_pY973_CRKL_SH2

IGF1R(Y973~P)+cABL2(SH2)<->IGF1R(Y973~P!1).cABL2(SH2!1)           kon_universal,Koff_IGF1R_pY973_ABL2_SH2

IGF1R(Y973~P)+cNCK2(SH2)<->IGF1R(Y973~P!1).cNCK2(SH2!1)           kon_universal,Koff_IGF1R_pY973_NCK2_SH2

IGF1R(Y980~P)+cIRS1(PTB)<->IGF1R(Y980~P!1).cIRS1(PTB!1)           kon_universal,koff_IGF1R_pY980_IRS1_PTB

IGF1R(Y980~P)+cp52SHC1(PTB)<->IGF1R(Y980~P!1).cp52SHC1(PTB!1)     kon_universal,koff_IGF1R_pY980_SHC1_PTB

IGF1R(Y1161~P)+cPIK3R3(tSH2)<->IGF1R(Y1161~P!1).cPIK3R3(tSH2!1)   kon_universal,koff_IGF1R_pY1161_PIK3R3_SH2_NC

IGF1R(Y1161~P)+cSTAT1(SH2)<->IGF1R(Y1161~P!1).cSTAT1(SH2!1)       kon_universal,koff_IGF1R_pY1161_STAT1_SH2

IGF1R(Y1161~P)+cSRC(SH2)<->IGF1R(Y1161~P!1).cSRC(SH2!1)           kon_universal,koff_IGF1R_pY1161_SRC_SH2

IGF1R(Y1161~P)+cVAV2(SH2)<->IGF1R(Y1161~P!1).cVAV2(SH2!1)         kon_universal,koff_IGF1R_pY1161_VAV2_SH2

IGF1R(Y1161~P)+cYES1(SH2)<->IGF1R(Y1161~P!1).cYES1(SH2!1)         kon_universal,koff_IGF1R_pY1161_YES1_SH2

IGF1R(Y1161~P)+cRASA1(SH2)<->IGF1R(Y1161~P!1).cRASA1(SH2!1)       kon_universal,koff_IGF1R_pY1161_RASA1_SH2_N

IGF1R(Y1161~P)+cSYK(SH2)<->IGF1R(Y1161~P!1).cSYK(SH2!1)           kon_universal,koff_IGF1R_pY1161_SYK_SH2_N

IGF1R(Y1161~P)+cBLK(SH2)<->IGF1R(Y1161~P!1).cBLK(SH2!1)           kon_universal,koff_IGF1R_pY1161_SYK_SH2_N

IGF1R(Y1165~P)+cIRS1(PTB)<->IGF1R(Y1165~P!1).cIRS1(PTB!1)         kon_universal,koff_IGF1R_pY980_IRS1_PTB

IGF1R(Y1165~P)+cp52SHC1(PTB)<->IGF1R(Y1165~P!1).cp52SHC1(PTB!1)   kon_universal,koff_IGF1R_pY980_SHC1_PTB

IGF1R(Y1165~P)+cSRC(SH2)<->IGF1R(Y1165~P!1).cSRC(SH2!1)           kon_universal,koff_IGF1R_pY1165_SRC_SH2

IGF1R(Y1165~P)+cYES1(SH2)<->IGF1R(Y1165~P!1).cYES1(SH2!1)	  kon_universal,koff_IGF1R_pY1165_YES1_SH2

IGF1R(Y1166~P)+cCRKL(SH2)<->IGF1R(Y1166~P!1).cCRKL(SH2!1)         kon_universal,koff_IGF1R_pY1166_CRKL_SH2

IGF1R(Y1166~P)+cPLCG2(SH2)<->IGF1R(Y1166~P!1).cPLCG2(SH2!1)       kon_universal,koff_IGF1R_pY1166_PLCG2_SH2_N

IGF1R(Y1346~P)+cPIK3R1(tSH2)<->IGF1R(Y1346~P!1).cPIK3R1(tSH2!1)   kon_universal,koff_IGF1R_pY1346_PIK3R1_SH2_NC

IGF1R(Y1346~P)+cPIK3R2(tSH2)<->IGF1R(Y1346~P!1).cPIK3R2(tSH2!1)   kon_universal,koff_IGF1R_pY1346_PIK3R2_SH2_NC

IGF1R(Y1346~P)+cPIK3R3(tSH2)<->IGF1R(Y1346~P!1).cPIK3R3(tSH2!1)   kon_universal,koff_IGF1R_pY1346_PIK3R3_SH2_NC

IGF1R(Y1346~P)+cPLCG2(SH2)<->IGF1R(Y1346~P!1).cPLCG2(SH2!1)       kon_universal,koff_IGF1R_pY1346_PLCG2_SH2_NC

IGF1R(Y1346~P)+cRASA1(SH2)<->IGF1R(Y1346~P!1).cRASA1(SH2!1)       kon_universal,koff_IGF1R_pY1346_RASA1_SH2_NC

IGF1R(Y1346~P)+cABL2(SH2)<->IGF1R(Y1346~P!1).cABL2(SH2!1)         kon_universal,koff_IGF1R_pY1346_ABL2_SH2

IGF1R(Y1161~P)+cITK(SH2)<->IGF1R(Y1161~P!1).cITK(SH2!1)		  kon_universal,koff_IGF1R_pY1161_ITK_SH2

IGF1R(Y980~P)+cZAP70(SH2)<->IGF1R(Y980~P!1).cZAP70(SH2!1)         kon_universal,koff_IGF1R_pY980_ZAP70_SH2

end reaction rules

end model

# actions
simulate_nf({suffix=>"nf",t_end=>3000,n_steps=>500,get_final_state=>1})

#generate_network({overwrite=>1})

#simulate({method=>"nf",t_start=>0,t_end=>3000,n_steps=>20,gml=>10000000})
