# Supplementary material for: Modeling cell line-specific recruitment of signaling proteins to the insulin-like growth factor 1 receptor
Source: PLoS Comput Biol. 2019 Jan 17;15(1):e1006706. doi: 10.1371/journal.pcbi.1006706 (PMC6353226; doi:10.1371/journal.pcbi.1006706)
Supplement: S1 Compressed File Archive — A compressed archive containing the files for 45 cell line-specific models. Both natural and restructured models are included for HeLa S3. Only the restructured models are included for the other cell lines. BNGL models are plain-text files with the filename extension .bngl, intended for processing by BioNetGen. (ZIP) [file pcbi.1006706.s012.zip › S1 Compressed File Archive/Restructured/PROSTATE_PC3.bngl]

##########################################################################################
###                                                                             ###                                                                                                                                                                               
###                     Model of IGF1R phosphotyrosine signaling
###						                                                                            
###                                                                           
##########################################################################################

begin model

# Model for IGF1R signaling

# References:
# Farooq A, ..., Zhou MM (1999) J Biol Chem 274:6114-6121 [PMID:10037694]
# Kiselyov VV, ..., De Meyts P (2009) Mol Syst Biol 5:243 [PMID:19225456]
# Koytiger G, ..., MacBeath G (2013) Mol Cell Proteomics 12:1204-1213 [PMID:23358503]
# Kulak NA, ..., Mann M (2014) Nat Methods 11:319-324 [PMID:24487582]
# Tan CW, ..., Burgess AW (2012) PLOS ONE 7:e31882 [PMID:22363759]
# Gordus A, ..., MacBeath G (2009) Mol Syst Biol 5:235

##########################################################################################
####                                  Parameters              
##########################################################################################


begin parameters

#######################      Modeling Parameters    ######################################
# the fraction of a cell to be considered in a simulation
f  1 # dimensionless, 0<f<=1

# Avogadro constant
NA 6.02214e23 # molecules per mol

# volume of extracellular fluid per cell
#  Assumptions:
#   - 15 cm culture dishes (cells 95% confluent)
#   - 1.2e5 cells per cm^2
#   - growth surface area of 140 cm^2
#   - 1.7e7 cells per dish
#   - 0.25 mL of medium per square cm of growth surface
#   - 35 mL of medium per dish
Vecf 2.1e-9*f # L per cell

# cytoplasmic volume
#  1.2 pL is a typical cytoplasmic volume 
#   for a non-dividing mammalian cell in culture (Tan et al., 2012).
#   [N=5, median=1.16 pL, avg=1.36 pL, min=1.15 pL, max 1.87 pL] 
#  NB: HeLa cells were not evaluated in the study of Tan et al. (2012).
Vcyt 1.2e-12*f # L per cell

#########################    Rate Constants   ##############################
## Equilibrium association constants  (note with detailed balance)

# rate constants for IGF1 interaction with dimeric IGF1R (5 independent parameters)
# forward and reverse rate constants for IGF1 (ds) interaction with IGF1R (S1)
#   Free IGF1 binds Site 1 in IGFR1.
a1 2.751e5/(NA*Vecf) 	# [=] /M/s converted to /(molecule/cell)/s
d1 0.0497 		# [=] /s
# forward and reverse rate constants for IGF1 (hs) interaction with IGF1R (S2)
#   Free IGF1 binds Site 2 in IGFR1.
a2 1.489e4/(NA*Vecf) 	# [=] /M/s convereted to /(molecule/cell)/s
d2 1.918e-4 		# [=] /s

# rate constants for ligand-mediated Site 1-Site 2 crosslinking/uncrosslinking reactions
# reverse rate constants (uncrosslinking reactions)
#   Release of ligand from Site 1
d1prime	1.9055e-5	# [=] /s 
#   Release of ligand from Site 2
d2prime	0.01258  	# [=] /s 

# forward rate constant (crosslinking reactions)
#   IGF1 tethered at Site 1 (Site 2) binds Site 2 (Site 1).
a1prime      5.594e-3		# [=] /s 
a2prime     (a2/d2)*(a1prime/d1prime)*(d1/a1)*d2prime	# [=] /s


###  proteins

# ligand dose (nM)
IGF1_conc_nM 1 # nM
# convert from nM to M
IGF1_conc=IGF1_conc_nM*1e-9 # M
# convert from M to copies per cell
IGF1_total=IGF1_conc*(NA*Vecf) # cpc

ABL2_total	0*f # [=] copies per cell
BLK_total	0*f # [=] copies per cell
CRKL_total	82661*f # [=] copies per cell
IGF1R_total	14810*f # [=] copies per cell
IRS1_total	109*f # [=] copies per cell
ITK_total	0*f # [=] copies per cell
NCK2_total	23630*f # [=] copies per cell
PIK3R1_total	27443*f # [=] copies per cell
PIK3R2_total	35963*f # [=] copies per cell
PIK3R3_total	0*f # [=] copies per cell
PLCG2_total	3690*f # [=] copies per cell
RASA1_total	24890*f # [=] copies per cell
SHC1_total	10349*f # [=] copies per cell
SRC_total	738*f # [=] copies per cell
STAT1_total	277767*f # [=] copies per cell
SYK_total	337*f # [=] copies per cell
VAV2_total	31805*f # [=] copies per cell
YES1_total	2054*f # [=] copies per cell
ZAP70_total	383*f # [=] copies per cell

# There are p46, p52 and p66 isoforms of SHC1.
#   p46/p52 and p66 are synthesized from different transcripts.
#   p46, p52 and p66 differ in their N-terminal regions.
#   p46 and p52 activate mitogenic signaling, whereas p66 inhibits mitogenic signaling.
#   p46 and p66 phosphorylated at S36 localize to mitochondria;
#     p52 and p66 not phosphorylated at S36 are cytoplasmic.  
p52_fraction 1.0 # dimensionless, 0 <= p52_fraction <= 1
p52SHC1_total=p52_fraction*SHC1_total # [=] copies per cell

#########################    Rate Constants   ##############################

#### Phosphorylation of receptor tyrosines

# rate constant for autophosphorylation
kp 0.5 # /s
# rate constant for pseudo first-order dephosphorylation by phosphatases considered implicitly
kdp 0.1 # /s

#### SH2 and PTB binding to phosphotyrosine residues
# nomenclature: kD(receptor)(pY residue)(protein w/SH2 or PTB)(specific SH2 or PTB)

# KD measurements for phosphotyrosine-SH2/PTB domain interactions (Koytiger et al., 2013)
KD_IGF1R_pY980_SHC1_PTB        0.9560e-6*(NA*Vcyt) # [=] M converted to molecules per cell
KD_IGF1R_pY1161_PIK3R3_SH2_NC  0.6255e-6*(NA*Vcyt) # [=] M converted to molecules per cell
KD_IGF1R_pY1161_STAT1_SH2      0.8656e-6*(NA*Vcyt) # [=] M converted to molecules per cell 
KD_IGF1R_pY1161_SRC_SH2        0.8938e-6*(NA*Vcyt) # [=] M converted to molecules per cell 
KD_IGF1R_pY1161_VAV2_SH2       0.6282e-6*(NA*Vcyt) # [=] M converted to molecules per cell 
KD_IGF1R_pY1161_YES1_SH2       0.9673e-6*(NA*Vcyt) # [=] M converted to molecules per cell 
KD_IGF1R_pY1165_SRC_SH2        0.8447e-6*(NA*Vcyt) # [=] M converted to molecules per cell 
KD_IGF1R_pY1165_YES1_SH2       0.8668e-6*(NA*Vcyt) # [=] M converted to molecules per cell
KD_IGF1R_pY1346_PLCG2_SH2_NC   0.6624e-6*(NA*Vcyt) # [=] M converted to molecules per cell
KD_IGF1R_pY1346_RASA1_SH2_NC   0.4910e-6*(NA*Vcyt) # [=] M converted to molecules per cell
KD_IGF1R_pY1346_PIK3R1_SH2_NC  0.5632e-6*(NA*Vcyt) # [=] M converted to molecules per cell
KD_IGF1R_pY1346_PIK3R2_SH2_NC  0.5990e-6*(NA*Vcyt) # [=] M converted to molecules per cell
KD_IGF1R_pY1346_PIK3R3_SH2_NC  0.5870e-6*(NA*Vcyt) # [=] M converted to molecules per cell

# KD measurements for phosphotyrosine-SH2/PTB domain interactions (Gordus et al., 2009)

KD_IGF1R_pY973_CRKL_SH2      1863e-9*(NA*Vcyt)     # [=] M converted to molecules per cell 
KD_IGF1R_pY973_ABL2_SH2      48e-9*(NA*Vcyt)       # [=] M converted to molecules per cell 
KD_IGF1R_pY973_NCK2_SH2      349e-9*(NA*Vcyt)      # [=] M converted to molecules per cell 
KD_IGF1R_pY1161_RASA1_SH2_N 1225e-9*(NA*Vcyt)      # [=] M converted to molecules per cell 
KD_IGF1R_pY1161_SYK_SH2_N   1174e-9*(NA*Vcyt)      # [=] M converted to molecules per cell 
KD_IGF1R_pY1161_BLK_SH2     1795e-9*(NA*Vcyt)      # [=] M converted to molecules per cell 
KD_IGF1R_pY1166_CRKL_SH2    1830e-9*(NA*Vcyt)      # [=] M converted to molecules per cell 
KD_IGF1R_pY1166_PLCG2_SH2_N 1597e-9*(NA*Vcyt)      # [=] M converted to molecules per cell
KD_IGF1R_pY1346_ABL2_SH2    1364e-9*(NA*Vcyt)      # [=] M converted to molecules per cell
KD_IGF1R_pY1161_ITK_SH2	    1516e-9*(NA*Vcyt)	   # [=] M converted to molecules per cell
KD_IGF1R_pY980_ZAP70_SH2    806e-9*(NA*Vcyt)       # [=] M converted to molecules per cell


# A typical association rate constant for a protein-protein interaction is 1e6 /M/s.
kon_universal 1.0e6/(NA*Vcyt) # [=] /M/s converted to /cpc/s

# Measured SHC1 (PTB):IRS1 (PTB) ratio of affinities for binding NPxpY motif in INSR (Farooq et al., 1999)
#   SHC1's affinity for the NPxpY motif in INSR is ~20-fold greater than IRS1's affinity for this site.
#   We will assume that this ratio is preserved for the NPxpY motif in IGF1R.
#   Y999 in INSR corresponds to Y980 in IGF1R.
#   KD_INSR_pY999_IRS1_PTB = 87.07 microM (Table II, Farooq et al., 1999)
#   KD_INSR_pY999_SHC1_PTB = 4.22 microM (Table I, Farooq et al., 1999)
#   ratio := KD_INSR_pY999_IRS1_PTB / KD_INSR_pY999_SHC1_PTB = 87.07/4.22 = 20.6
ratio 20 # [=] dimensionless 

KD_IGF1R_pY980_IRS1_PTB=ratio*KD_IGF1R_pY980_SHC1_PTB # [=] molecules per cell

# A typical association rate constant for a protein-protein interaction is 1e6 /M/s.
kon_universal 1.0e6/(NA*Vcyt) # [=] /M/s converted to /(molecule/cell)/s

# Find dissociation rate constants consistent with measured KD values and assumed
#   universal association rate constant.
#   KD=koff/kon => koff_[ID]=kon_universal*KD_[ID]
koff_IGF1R_pY973_CRKL_SH2=kon_universal*KD_IGF1R_pY973_CRKL_SH2             # [=] /s
Koff_IGF1R_pY973_ABL2_SH2=kon_universal*KD_IGF1R_pY973_ABL2_SH2             # [=] /s
Koff_IGF1R_pY973_NCK2_SH2=kon_universal*KD_IGF1R_pY973_NCK2_SH2             # [=] /s
koff_IGF1R_pY980_IRS1_PTB=kon_universal*KD_IGF1R_pY980_IRS1_PTB             # [=] /s
koff_IGF1R_pY980_SHC1_PTB=kon_universal*KD_IGF1R_pY980_SHC1_PTB             # [=] /s
koff_IGF1R_pY1161_STAT1_SH2=kon_universal*KD_IGF1R_pY1161_STAT1_SH2         # [=] /s
koff_IGF1R_pY1161_SRC_SH2=kon_universal*KD_IGF1R_pY1161_SRC_SH2             # [=] /s
koff_IGF1R_pY1161_PIK3R3_SH2_NC=kon_universal*KD_IGF1R_pY1161_PIK3R3_SH2_NC # [=] /s
koff_IGF1R_pY1161_VAV2_SH2=kon_universal*KD_IGF1R_pY1161_VAV2_SH2           # [=] /s  
koff_IGF1R_pY1161_YES1_SH2=kon_universal*KD_IGF1R_pY1161_YES1_SH2           # [=] /s  
koff_IGF1R_pY1161_RASA1_SH2_N=kon_universal*KD_IGF1R_pY1161_RASA1_SH2_N     # [=] /s  
koff_IGF1R_pY1161_SYK_SH2_N=kon_universal*KD_IGF1R_pY1161_SYK_SH2_N         # [=] /s  
koff_IGF1R_pY1161_BLK_SH2=kon_universal*KD_IGF1R_pY1161_BLK_SH2             # [=] /s 
koff_IGF1R_pY1165_SRC_SH2=kon_universal*KD_IGF1R_pY1165_SRC_SH2             # [=] /s 
koff_IGF1R_pY1165_YES1_SH2=kon_universal*KD_IGF1R_pY1165_YES1_SH2           # [=] /s 
koff_IGF1R_pY1166_CRKL_SH2=kon_universal*KD_IGF1R_pY1166_CRKL_SH2           # [=] /s 
koff_IGF1R_pY1166_PLCG2_SH2_N=kon_universal*KD_IGF1R_pY1166_PLCG2_SH2_N     # [=] /s 
koff_IGF1R_pY1346_PLCG2_SH2_NC=kon_universal*KD_IGF1R_pY1346_PLCG2_SH2_NC   # [=] /s
koff_IGF1R_pY1346_RASA1_SH2_NC=kon_universal*KD_IGF1R_pY1346_RASA1_SH2_NC   # [=] /s
koff_IGF1R_pY1346_ABL2_SH2=kon_universal*KD_IGF1R_pY1346_ABL2_SH2           # [=] /s
koff_IGF1R_pY1346_PIK3R1_SH2_NC=kon_universal*KD_IGF1R_pY1346_PIK3R1_SH2_NC # [=] /s
koff_IGF1R_pY1346_PIK3R2_SH2_NC=kon_universal*KD_IGF1R_pY1346_PIK3R2_SH2_NC # [=] /s
koff_IGF1R_pY1346_PIK3R3_SH2_NC=kon_universal*KD_IGF1R_pY1346_PIK3R3_SH2_NC # [=] /s
koff_IGF1R_pY1161_ITK_SH2=kon_universal*KD_IGF1R_pY1161_ITK_SH2             # [=] /s
koff_IGF1R_pY980_ZAP70_SH2=kon_universal*KD_IGF1R_pY980_ZAP70_SH2           # [=] /s

end parameters


############################################################################################
####                                     Parameters       
############################################################################################


############################################################################################
####                                      Molecules          
############################################################################################


begin molecule types

# Nomenclature
#  L: IGF1 (ligand)
#   ds: "dimerization surface" (binds S1)
#   hs: "hexamerization surface" (binds S2)
#  R: IGF1R (receptor)
#   S1: Site 1
#   S2: Site 2
#   C: cysteines involved in disulfide bonds
#   Y973: tyrosine (e.g., Y980)
#    0: unmodified
#    P: phosphorylated
#   Y980: tyrosine (e.g., Y973346)
#    0: unmodified
#    P: phosphorylated

# Model cf

cfL_Y973(r)
cfL_Y980(r)
cfL_Y1161(r)
cfL_Y1165(r)
cfL_Y1166(r)
cfL_Y1346(r)

cfR_Y973(S1~0~1~X,S2~0~1~X,Y973~0~P)
cfR_Y980(S1~0~1~X,S2~0~1~X,Y980~0~P)
cfR_Y1161(S1~0~1~X,S2~0~1~X,Y1161~0~P)
cfR_Y1165(S1~0~1~X,S2~0~1~X,Y1165~0~P)
cfR_Y1166(S1~0~1~X,S2~0~1~X,Y1166~0~P)
cfR_Y1346(S1~0~1~X,S2~0~1~X,Y1346~0~P)

#### SH2 AND PTB CONTAINING PROTEINS

cIRS1(PTB)
cp52SHC1(PTB)
cPIK3R1(tSH2,PI3KCA) 
cPIK3R2(tSH2,PI3KCB)
cPIK3R3(tSH2,PI3KCG)
cSTAT1(SH2)
cSRC(SH2)
cCRKL(SH2)
cVAV2(SH2)
cYES1(SH2)
cPLCG2(SH2)
cRASA1(SH2)
cABL2(SH2)
cSYK(SH2)
cBLK(SH2)
cNCK2(SH2)
cITK(SH2)
cZAP70(SH2)

end molecule types


###############################################################################################
####                                        Molecules          
###############################################################################################


###############################################################################################
####                                         Species          
###############################################################################################


begin species

cfL_Y973(r) IGF1_total*2
cfL_Y980(r) IGF1_total*2
cfL_Y1161(r) IGF1_total*2
cfL_Y1165(r) IGF1_total*2
cfL_Y1166(r) IGF1_total*2
cfL_Y1346(r) IGF1_total*2

cfR_Y973(S1~0,S2~0,Y973~0) 0.5*IGF1R_total*2
cfR_Y980(S1~0,S2~0,Y980~0) 0.5*IGF1R_total*2
cfR_Y1161(S1~0,S2~0,Y1161~0) 0.5*IGF1R_total*2
cfR_Y1165(S1~0,S2~0,Y1165~0) 0.5*IGF1R_total*2
cfR_Y1166(S1~0,S2~0,Y1166~0) 0.5*IGF1R_total*2
cfR_Y1346(S1~0,S2~0,Y1346~0) 0.5*IGF1R_total*2


#### SH2 AND PTB CONTAINING PROTEINS

cIRS1(PTB)             IRS1_total
cp52SHC1(PTB)          p52SHC1_total
cPIK3R1(tSH2,PI3KCA)   PIK3R1_total
cPIK3R2(tSH2,PI3KCB)   PIK3R2_total
cPIK3R3(tSH2,PI3KCG)   PIK3R3_total
cSTAT1(SH2)	       STAT1_total
cSRC(SH2)	       SRC_total
cCRKL(SH2)	       CRKL_total
cVAV2(SH2)	       VAV2_total
cYES1(SH2)	       YES1_total
cPLCG2(SH2)	       PLCG2_total
cRASA1(SH2)	       RASA1_total
cABL2(SH2)	       ABL2_total
cSYK(SH2)	       SYK_total
cBLK(SH2)	       BLK_total
cNCK2(SH2)	       NCK2_total
cITK(SH2)	       ITK_total
cZAP70(SH2)            ZAP70_total


end species


##############################################################################################
####                                      Species    
##############################################################################################


##############################################################################################
####                                    Observables    
##############################################################################################


begin observables

#  Y973
#Molecules cfY973_FreeLigand cfL_Y973(r)
#Molecules cfY973_BoundLigand cfL_Y973(r!+)
#Molecules cfY973_CrosslinkedReceptors cfR_Y973(S1~X!?) cfR_Y973(S2~X!?)
#Molecules cfY973_Lig_cfoundOnceTo_S1 cfR_Y973(S1~0!+) cfR_Y973(S2~1!+)
#Molecules cfY973_Lig_cfoundOnceTo_S2 cfR_Y973(S1~1!+) cfR_Y973(S2~0!+)
Molecules cfY973_pY973 cfR_Y973(Y973~P!?) 

#  Y980
#Molecules cfY980_FreeLigand cfL_Y980(r)
#Molecules cfY980_BoundLigand cfL_Y980(r!+)
#Molecules cfY980_CrosslinkedReceptors cfR_Y980(S1~X!?) cfR_Y980(S2~X!?) 
#Molecules cfY980_Lig_cfoundOnceTo_S1 cfR_Y980(S1~0!+) cfR_Y980(S2~1!+)
#Molecules cfY980_Lig_cfoundOnceTo_S2 cfR_Y980(S1~1!+) cfR_Y980(S2~0!+)
Molecules cfY980_pY980 cfR_Y980(Y980~P!?)


#  Y1161
#Molecules cfY1161_FreeLigand cfL_Y1161(r)
#Molecules cfY1161_BoundLigand cfL_Y1161(r!+)
#Molecules cfY1161_CrosslinkedReceptors cfR_Y1161(S1~X!?) cfR_Y1161(S2~X!?)
#Molecules cfY1161_Lig_cfoundOnceTo_S1 cfR_Y1161(S1~0!+) cfR_Y1161(S2~1!+)
#Molecules cfY1161_Lig_cfoundOnceTo_S2 cfR_Y1161(S1~1!+) cfR_Y1161(S2~0!+)
Molecules cfY1161_pY1161 cfR_Y1161(Y1161~P!?) 

#  Y1165
#Molecules cfY1165_FreeLigand cfL_Y1165(r)
#Molecules cfY1165_BoundLigand cfL_Y1165(r!+)
#Molecules cfY1165_CrosslinkedReceptors cfR_Y1165(S1~X!?) cfR_Y1165(S2~X!?) 
#Molecules cfY1165_Lig_cfoundOnceTo_S1 cfR_Y1165(S1~0!+) cfR_Y1165(S2~1!+)
#Molecules cfY1165_Lig_cfoundOnceTo_S2 cfR_Y1165(S1~1!+) cfR_Y1165(S2~0!+)
Molecules cfY1165_pY1165 cfR_Y1165(Y1165~P!?)


#  Y1166
#Molecules cfY1166_FreeLigand cfL_Y1166(r)
#Molecules cfY1166_BoundLigand cfL_Y1166(r!+)
#Molecules cfY1166_CrosslinkedReceptors cfR_Y1166(S1~X!?) cfR_Y1166(S2~X!?)
#Molecules cfY1166_Lig_cfoundOnceTo_S1 cfR_Y1166(S1~0!+) cfR_Y1166(S2~1!+)
#Molecules cfY1166_Lig_cfoundOnceTo_S2 cfR_Y1166(S1~1!+) cfR_Y1166(S2~0!+)
Molecules cfY1166_pY1166 cfR_Y1166(Y1166~P!?) 

#  Y1346
#Molecules cfY1346_FreeLigand cfL_Y1346(r)
#Molecules cfY1346_BoundLigand cfL_Y1346(r!+)
#Molecules cfY1346_CrosslinkedReceptors cfR_Y1346(S1~X!?) cfR_Y1346(S2~X!?) 
#Molecules cfY1346_Lig_cfoundOnceTo_S1 cfR_Y1346(S1~0!+) cfR_Y1346(S2~1!+)
#Molecules cfY1346_Lig_cfoundOnceTo_S2 cfR_Y1346(S1~1!+) cfR_Y1346(S2~0!+)
Molecules cfY1346_pY1346 cfR_Y1346(Y1346~P!?)

### reader protein observables, from lowest affinity to highest

Molecules pIRS1_recruit_alt    cIRS1(PTB!+)     
Molecules cABL2_recruit_alt    cABL2(SH2!+)     
Molecules cNCK2_recruit_alt    cNCK2(SH2!+)     
Molecules PIK3R1_recruited     cPIK3R1(tSH2!+)  
Molecules PIK3R3_recruited     cPIK3R3(tSH2!+)  
Molecules cVAV2_recruit_alt    cVAV2(SH2!+)       
Molecules cPLCG2_recruit_alt   cPLCG2(SH2!+)    
Molecules cSRC_recruit_alt     cSRC(SH2!+)      
Molecules cSTAT1_recruit_alt   cSTAT1(SH2!+)    
Molecules cYES1_recruit_alt    cYES1(SH2!+)     
Molecules cRASA1_recruit_alt   cRASA1(SH2!+)    
Molecules PIK3R2_recruited     cPIK3R2(tSH2!+)  
Molecules p52SHC1_recruit_alt  cp52SHC1(PTB!+)    
Molecules cSYK_recruit_alt     cSYK(SH2!+)      
Molecules cBLK_recruit_alt     cBLK(SH2!+)         
Molecules cCRKL_recruit_alt    cCRKL(SH2!+)  
Molecules cITK_recruited       cITK(SH2!+)
Molecules cZAP70_recruited     cZAP70(SH2!+)    
   

end observables


####################################################################################################
####                               Observables        
####################################################################################################


####################################################################################################
####                               Rules                 
####################################################################################################


begin reaction rules


#### Step 1:IGF1R activation ##############

########
# Y973 #
########

# Binding pocket 1 encompassing site S1 in a receptor captures free ligand
#   Capture may happen in two ways: ligand may bind either S1 or S2 in the binding pocket.
#     Ligand binds S1 in Binding pocket 1
cfR_Y973(S1~0)+cfL_Y973(r)<->cfR_Y973(S1~0!1).cfL_Y973(r!1) a1/2,d1 # <-- parameters for IGF1 (ds) binding Site 1
#     Ligand binds S2 in Binding pocket 1 (S2 is represented implicitly)
#       ! here does not mean that S1 is bound but rather that Binding pocket 1 is occupied.
cfR_Y973(S1~0)+cfL_Y973(r)<->cfR_Y973(S1~1!1).cfL_Y973(r!1) a2/2,d2 # <-- parameters for IGF1 (hs) binding Site 2

# Binding pocket 2 encompassing site S2 in a receptor captures free ligand
#   Capture may happen in two ways: ligand may bind either S2 or S1 in the binding pocket.
#     Ligand binds S2 in Binding pocket 2
cfR_Y973(S2~0)+cfL_Y973(r)<->cfR_Y973(S2~0!1).cfL_Y973(r!1) a2/2,d2 # <-- parameters for IGF1 (hs) binding Site 2
#     Ligand binds S1 in Binding pocket 2 (S1 is represented implicitly)
#       ! here does not mean that S2 is bound but rather that Binding pocket 2 is occupied.
cfR_Y973(S2~0)+cfL_Y973(r)<->cfR_Y973(S2~1!1).cfL_Y973(r!1) a1/2,d1 # <-- parameters for IGF1 (ds) binding Site 1

# Sites S1 and S2 in Binding pocket 1 become crosslinked (in one of two ways)
#   Ligand anchored at S1 binds S2 - only possible if other binding pocket is not crosslinked (in state X)
cfR_Y973(S1~0!+,S2~0!?)->cfR_Y973(S1~X!+,S2~0!?) a2prime
cfR_Y973(S1~0!+,S2~1!?)->cfR_Y973(S1~X!+,S2~1!?) a2prime
#   Ligand anchored at S2 binds S1 - only possible if other binding pocket is not crosslinked (in state X)
cfR_Y973(S1~1!+,S2~0!?)->cfR_Y973(S1~X!+,S2~0!?) a1prime
cfR_Y973(S1~1!+,S2~1!?)->cfR_Y973(S1~X!+,S2~1!?) a1prime
#   Reverse reactions
cfR_Y973(S1~X!+)->cfR_Y973(S1~0!+) d2prime
cfR_Y973(S1~X!+)->cfR_Y973(S1~1!+) d1prime

# Sites S2 and S1 in Binding pocket 2 become crosslinked (in one of two ways)
#   Ligand anchored at S2 binds S1 - only possible if other binding pocket is not crosslinked (in state X)
cfR_Y973(S2~0!+,S1~0!?)->cfR_Y973(S2~X!+,S1~0!?) a1prime
cfR_Y973(S2~0!+,S1~1!?)->cfR_Y973(S2~X!+,S1~1!?) a1prime
#   Ligand anchored at S1 binds S2 - only possible if other binding pocket is not crosslinked (in state X)
cfR_Y973(S2~1!+,S1~0!?)->cfR_Y973(S2~X!+,S1~0!?) a2prime
cfR_Y973(S2~1!+,S1~1!?)->cfR_Y973(S2~X!+,S1~1!?) a2prime
cfR_Y973(S2~X!+)->cfR_Y973(S2~0!+) d1prime
cfR_Y973(S2~X!+)->cfR_Y973(S2~1!+) d2prime

########
# Y980 #
########

cfR_Y980(S1~0)+cfL_Y980(r)<->cfR_Y980(S1~0!1).cfL_Y980(r!1) a1/2,d1
cfR_Y980(S1~0)+cfL_Y980(r)<->cfR_Y980(S1~1!1).cfL_Y980(r!1) a2/2,d2
cfR_Y980(S2~0)+cfL_Y980(r)<->cfR_Y980(S2~0!1).cfL_Y980(r!1) a2/2,d2
cfR_Y980(S2~0)+cfL_Y980(r)<->cfR_Y980(S2~1!1).cfL_Y980(r!1) a1/2,d1 
cfR_Y980(S1~0!+,S2~0!?)->cfR_Y980(S1~X!+,S2~0!?) a2prime
cfR_Y980(S1~0!+,S2~1!?)->cfR_Y980(S1~X!+,S2~1!?) a2prime
cfR_Y980(S1~1!+,S2~0!?)->cfR_Y980(S1~X!+,S2~0!?) a1prime
cfR_Y980(S1~1!+,S2~1!?)->cfR_Y980(S1~X!+,S2~1!?) a1prime
cfR_Y980(S1~X!+)->cfR_Y980(S1~0!+) d2prime
cfR_Y980(S1~X!+)->cfR_Y980(S1~1!+) d1prime
cfR_Y980(S2~0!+,S1~0!?)->cfR_Y980(S2~X!+,S1~0!?) a1prime
cfR_Y980(S2~0!+,S1~1!?)->cfR_Y980(S2~X!+,S1~1!?) a1prime
cfR_Y980(S2~1!+,S1~0!?)->cfR_Y980(S2~X!+,S1~0!?) a2prime
cfR_Y980(S2~1!+,S1~1!?)->cfR_Y980(S2~X!+,S1~1!?) a2prime
cfR_Y980(S2~X!+)->cfR_Y980(S2~0!+) d1prime
cfR_Y980(S2~X!+)->cfR_Y980(S2~1!+) d2prime

########
# Y1161 #
########

cfR_Y1161(S1~0)+cfL_Y1161(r)<->cfR_Y1161(S1~0!1).cfL_Y1161(r!1) a1/2,d1
cfR_Y1161(S1~0)+cfL_Y1161(r)<->cfR_Y1161(S1~1!1).cfL_Y1161(r!1) a2/2,d2
cfR_Y1161(S2~0)+cfL_Y1161(r)<->cfR_Y1161(S2~0!1).cfL_Y1161(r!1) a2/2,d2
cfR_Y1161(S2~0)+cfL_Y1161(r)<->cfR_Y1161(S2~1!1).cfL_Y1161(r!1) a1/2,d1 
cfR_Y1161(S1~0!+,S2~0!?)->cfR_Y1161(S1~X!+,S2~0!?) a2prime
cfR_Y1161(S1~0!+,S2~1!?)->cfR_Y1161(S1~X!+,S2~1!?) a2prime
cfR_Y1161(S1~1!+,S2~0!?)->cfR_Y1161(S1~X!+,S2~0!?) a1prime
cfR_Y1161(S1~1!+,S2~1!?)->cfR_Y1161(S1~X!+,S2~1!?) a1prime
cfR_Y1161(S1~X!+)->cfR_Y1161(S1~0!+) d2prime
cfR_Y1161(S1~X!+)->cfR_Y1161(S1~1!+) d1prime
cfR_Y1161(S2~0!+,S1~0!?)->cfR_Y1161(S2~X!+,S1~0!?) a1prime
cfR_Y1161(S2~0!+,S1~1!?)->cfR_Y1161(S2~X!+,S1~1!?) a1prime
cfR_Y1161(S2~1!+,S1~0!?)->cfR_Y1161(S2~X!+,S1~0!?) a2prime
cfR_Y1161(S2~1!+,S1~1!?)->cfR_Y1161(S2~X!+,S1~1!?) a2prime
cfR_Y1161(S2~X!+)->cfR_Y1161(S2~0!+) d1prime
cfR_Y1161(S2~X!+)->cfR_Y1161(S2~1!+) d2prime

########
# Y1165 #
########

cfR_Y1165(S1~0)+cfL_Y1165(r)<->cfR_Y1165(S1~0!1).cfL_Y1165(r!1) a1/2,d1
cfR_Y1165(S1~0)+cfL_Y1165(r)<->cfR_Y1165(S1~1!1).cfL_Y1165(r!1) a2/2,d2
cfR_Y1165(S2~0)+cfL_Y1165(r)<->cfR_Y1165(S2~0!1).cfL_Y1165(r!1) a2/2,d2
cfR_Y1165(S2~0)+cfL_Y1165(r)<->cfR_Y1165(S2~1!1).cfL_Y1165(r!1) a1/2,d1 
cfR_Y1165(S1~0!+,S2~0!?)->cfR_Y1165(S1~X!+,S2~0!?) a2prime
cfR_Y1165(S1~0!+,S2~1!?)->cfR_Y1165(S1~X!+,S2~1!?) a2prime
cfR_Y1165(S1~1!+,S2~0!?)->cfR_Y1165(S1~X!+,S2~0!?) a1prime
cfR_Y1165(S1~1!+,S2~1!?)->cfR_Y1165(S1~X!+,S2~1!?) a1prime
cfR_Y1165(S1~X!+)->cfR_Y1165(S1~0!+) d2prime
cfR_Y1165(S1~X!+)->cfR_Y1165(S1~1!+) d1prime
cfR_Y1165(S2~0!+,S1~0!?)->cfR_Y1165(S2~X!+,S1~0!?) a1prime
cfR_Y1165(S2~0!+,S1~1!?)->cfR_Y1165(S2~X!+,S1~1!?) a1prime
cfR_Y1165(S2~1!+,S1~0!?)->cfR_Y1165(S2~X!+,S1~0!?) a2prime
cfR_Y1165(S2~1!+,S1~1!?)->cfR_Y1165(S2~X!+,S1~1!?) a2prime
cfR_Y1165(S2~X!+)->cfR_Y1165(S2~0!+) d1prime
cfR_Y1165(S2~X!+)->cfR_Y1165(S2~1!+) d2prime

########
# Y1166 #
########

cfR_Y1166(S1~0)+cfL_Y1166(r)<->cfR_Y1166(S1~0!1).cfL_Y1166(r!1) a1/2,d1
cfR_Y1166(S1~0)+cfL_Y1166(r)<->cfR_Y1166(S1~1!1).cfL_Y1166(r!1) a2/2,d2
cfR_Y1166(S2~0)+cfL_Y1166(r)<->cfR_Y1166(S2~0!1).cfL_Y1166(r!1) a2/2,d2
cfR_Y1166(S2~0)+cfL_Y1166(r)<->cfR_Y1166(S2~1!1).cfL_Y1166(r!1) a1/2,d1 
cfR_Y1166(S1~0!+,S2~0!?)->cfR_Y1166(S1~X!+,S2~0!?) a2prime
cfR_Y1166(S1~0!+,S2~1!?)->cfR_Y1166(S1~X!+,S2~1!?) a2prime
cfR_Y1166(S1~1!+,S2~0!?)->cfR_Y1166(S1~X!+,S2~0!?) a1prime
cfR_Y1166(S1~1!+,S2~1!?)->cfR_Y1166(S1~X!+,S2~1!?) a1prime
cfR_Y1166(S1~X!+)->cfR_Y1166(S1~0!+) d2prime
cfR_Y1166(S1~X!+)->cfR_Y1166(S1~1!+) d1prime
cfR_Y1166(S2~0!+,S1~0!?)->cfR_Y1166(S2~X!+,S1~0!?) a1prime
cfR_Y1166(S2~0!+,S1~1!?)->cfR_Y1166(S2~X!+,S1~1!?) a1prime
cfR_Y1166(S2~1!+,S1~0!?)->cfR_Y1166(S2~X!+,S1~0!?) a2prime
cfR_Y1166(S2~1!+,S1~1!?)->cfR_Y1166(S2~X!+,S1~1!?) a2prime
cfR_Y1166(S2~X!+)->cfR_Y1166(S2~0!+) d1prime
cfR_Y1166(S2~X!+)->cfR_Y1166(S2~1!+) d2prime

########
# Y1346 #
########

cfR_Y1346(S1~0)+cfL_Y1346(r)<->cfR_Y1346(S1~0!1).cfL_Y1346(r!1) a1/2,d1
cfR_Y1346(S1~0)+cfL_Y1346(r)<->cfR_Y1346(S1~1!1).cfL_Y1346(r!1) a2/2,d2
cfR_Y1346(S2~0)+cfL_Y1346(r)<->cfR_Y1346(S2~0!1).cfL_Y1346(r!1) a2/2,d2
cfR_Y1346(S2~0)+cfL_Y1346(r)<->cfR_Y1346(S2~1!1).cfL_Y1346(r!1) a1/2,d1 
cfR_Y1346(S1~0!+,S2~0!?)->cfR_Y1346(S1~X!+,S2~0!?) a2prime
cfR_Y1346(S1~0!+,S2~1!?)->cfR_Y1346(S1~X!+,S2~1!?) a2prime
cfR_Y1346(S1~1!+,S2~0!?)->cfR_Y1346(S1~X!+,S2~0!?) a1prime
cfR_Y1346(S1~1!+,S2~1!?)->cfR_Y1346(S1~X!+,S2~1!?) a1prime
cfR_Y1346(S1~X!+)->cfR_Y1346(S1~0!+) d2prime
cfR_Y1346(S1~X!+)->cfR_Y1346(S1~1!+) d1prime
cfR_Y1346(S2~0!+,S1~0!?)->cfR_Y1346(S2~X!+,S1~0!?) a1prime
cfR_Y1346(S2~0!+,S1~1!?)->cfR_Y1346(S2~X!+,S1~1!?) a1prime
cfR_Y1346(S2~1!+,S1~0!?)->cfR_Y1346(S2~X!+,S1~0!?) a2prime
cfR_Y1346(S2~1!+,S1~1!?)->cfR_Y1346(S2~X!+,S1~1!?) a2prime
cfR_Y1346(S2~X!+)->cfR_Y1346(S2~0!+) d1prime
cfR_Y1346(S2~X!+)->cfR_Y1346(S2~1!+) d2prime

#### Step 2: Phosphorylation of receptor tyrosines ####

cfR_Y973(S1~X!?,Y973~0)->cfR_Y973(S1~X!?,Y973~P) kp
cfR_Y973(S2~X!?,Y973~0)->cfR_Y973(S2~X!?,Y973~P) kp
cfR_Y980(S1~X!?,Y980~0)->cfR_Y980(S1~X!?,Y980~P) kp
cfR_Y980(S2~X!?,Y980~0)->cfR_Y980(S2~X!?,Y980~P) kp
cfR_Y1161(S1~X!?,Y1161~0)->cfR_Y1161(S1~X!?,Y1161~P) kp
cfR_Y1161(S2~X!?,Y1161~0)->cfR_Y1161(S2~X!?,Y1161~P) kp
cfR_Y1165(S1~X!?,Y1165~0)->cfR_Y1165(S1~X!?,Y1165~P) kp
cfR_Y1165(S2~X!?,Y1165~0)->cfR_Y1165(S2~X!?,Y1165~P) kp
cfR_Y1166(S1~X!?,Y1166~0)->cfR_Y1166(S1~X!?,Y1166~P) kp
cfR_Y1166(S2~X!?,Y1166~0)->cfR_Y1166(S2~X!?,Y1166~P) kp
cfR_Y1346(S1~X!?,Y1346~0)->cfR_Y1346(S1~X!?,Y1346~P) kp
cfR_Y1346(S2~X!?,Y1346~0)->cfR_Y1346(S2~X!?,Y1346~P) kp


#### Step 3: Dephosphorylation of receptor tyrosines####

cfR_Y973(Y973~P)->cfR_Y973(Y973~0) kdp
cfR_Y980(Y980~P)->cfR_Y980(Y980~0) kdp
cfR_Y1161(Y1161~P)->cfR_Y1161(Y1161~0) kdp
cfR_Y1165(Y1165~P)->cfR_Y1165(Y1165~0) kdp
cfR_Y1166(Y1166~P)->cfR_Y1166(Y1166~0) kdp
cfR_Y1346(Y1346~P)->cfR_Y1346(Y1346~0) kdp

#### Step 4: SH2 and PTB binding to phosphotyrosine residues####

cfR_Y973(Y973~P)+cCRKL(SH2)<->cfR_Y973(Y973~P!1).cCRKL(SH2!1)              kon_universal,koff_IGF1R_pY973_CRKL_SH2

cfR_Y973(Y973~P)+cABL2(SH2)<->cfR_Y973(Y973~P!1).cABL2(SH2!1)              kon_universal,Koff_IGF1R_pY973_ABL2_SH2

cfR_Y973(Y973~P)+cNCK2(SH2)<->cfR_Y973(Y973~P!1).cNCK2(SH2!1)              kon_universal,Koff_IGF1R_pY973_NCK2_SH2

cfR_Y980(Y980~P)+cIRS1(PTB)<->cfR_Y980(Y980~P!1).cIRS1(PTB!1)              kon_universal,koff_IGF1R_pY980_IRS1_PTB

cfR_Y980(Y980~P)+cp52SHC1(PTB)<->cfR_Y980(Y980~P!1).cp52SHC1(PTB!1)        kon_universal,koff_IGF1R_pY980_SHC1_PTB

cfR_Y1161(Y1161~P)+cPIK3R3(tSH2)<->cfR_Y1161(Y1161~P!1).cPIK3R3(tSH2!1)    kon_universal,koff_IGF1R_pY1161_PIK3R3_SH2_NC

cfR_Y1161(Y1161~P)+cSTAT1(SH2)<->cfR_Y1161(Y1161~P!1).cSTAT1(SH2!1)        kon_universal,koff_IGF1R_pY1161_STAT1_SH2

cfR_Y1161(Y1161~P)+cSRC(SH2)<->cfR_Y1161(Y1161~P!1).cSRC(SH2!1)            kon_universal,koff_IGF1R_pY1161_SRC_SH2

cfR_Y1161(Y1161~P)+cVAV2(SH2)<->cfR_Y1161(Y1161~P!1).cVAV2(SH2!1)          kon_universal,koff_IGF1R_pY1161_VAV2_SH2

cfR_Y1161(Y1161~P)+cYES1(SH2)<->cfR_Y1161(Y1161~P!1).cYES1(SH2!1)          kon_universal,koff_IGF1R_pY1161_YES1_SH2

cfR_Y1161(Y1161~P)+cRASA1(SH2)<->cfR_Y1161(Y1161~P!1).cRASA1(SH2!1)        kon_universal,koff_IGF1R_pY1161_RASA1_SH2_N

cfR_Y1161(Y1161~P)+cSYK(SH2)<->cfR_Y1161(Y1161~P!1).cSYK(SH2!1)            kon_universal,koff_IGF1R_pY1161_SYK_SH2_N

cfR_Y1161(Y1161~P)+cBLK(SH2)<->cfR_Y1161(Y1161~P!1).cBLK(SH2!1)            kon_universal,koff_IGF1R_pY1161_SYK_SH2_N

cfR_Y1165(Y1165~P)+cIRS1(PTB)<->cfR_Y1165(Y1165~P!1).cIRS1(PTB!1)          kon_universal,koff_IGF1R_pY980_IRS1_PTB

cfR_Y1165(Y1165~P)+cp52SHC1(PTB)<->cfR_Y1165(Y1165~P!1).cp52SHC1(PTB!1)    kon_universal,koff_IGF1R_pY980_SHC1_PTB

cfR_Y1165(Y1165~P)+cSRC(SH2)<->cfR_Y1165(Y1165~P!1).cSRC(SH2!1)            kon_universal,koff_IGF1R_pY1165_SRC_SH2

cfR_Y1165(Y1165~P)+cYES1(SH2)<->cfR_Y1165(Y1165~P!1).cYES1(SH2!1)	   kon_universal,koff_IGF1R_pY1165_YES1_SH2

cfR_Y1166(Y1166~P)+cCRKL(SH2)<->cfR_Y1166(Y1166~P!1).cCRKL(SH2!1)          kon_universal,koff_IGF1R_pY1166_CRKL_SH2

cfR_Y1166(Y1166~P)+cPLCG2(SH2)<->cfR_Y1166(Y1166~P!1).cPLCG2(SH2!1)        kon_universal,koff_IGF1R_pY1166_PLCG2_SH2_N

cfR_Y1346(Y1346~P)+cPIK3R1(tSH2)<->cfR_Y1346(Y1346~P!1).cPIK3R1(tSH2!1)    kon_universal,koff_IGF1R_pY1346_PIK3R1_SH2_NC

cfR_Y1346(Y1346~P)+cPIK3R2(tSH2)<->cfR_Y1346(Y1346~P!1).cPIK3R2(tSH2!1)    kon_universal,koff_IGF1R_pY1346_PIK3R2_SH2_NC

cfR_Y1346(Y1346~P)+cPIK3R3(tSH2)<->cfR_Y1346(Y1346~P!1).cPIK3R3(tSH2!1)    kon_universal,koff_IGF1R_pY1346_PIK3R3_SH2_NC

cfR_Y1346(Y1346~P)+cPLCG2(SH2)<->cfR_Y1346(Y1346~P!1).cPLCG2(SH2!1)        kon_universal,koff_IGF1R_pY1346_PLCG2_SH2_NC

cfR_Y1346(Y1346~P)+cRASA1(SH2)<->cfR_Y1346(Y1346~P!1).cRASA1(SH2!1)        kon_universal,koff_IGF1R_pY1346_RASA1_SH2_NC

cfR_Y1346(Y1346~P)+cABL2(SH2)<->cfR_Y1346(Y1346~P!1).cABL2(SH2!1)          kon_universal,koff_IGF1R_pY1346_ABL2_SH2

cfR_Y1161(Y1161~P)+cITK(SH2)<->cfR_Y1161(Y1161~P!1).cITK(SH2!1)            kon_universal,koff_IGF1R_pY1161_ITK_SH2

cfR_Y980(Y980~P)+cZAP70(SH2)<->cfR_Y980(Y980~P!1).cZAP70(SH2!1)              kon_universal,koff_IGF1R_pY980_ZAP70_SH2


end reaction rules


####################################################################################################
####                                            Rules                 
####################################################################################################

end model


####################################################################################################
####                                           Actions                
####################################################################################################
begin actions

generate_network({overwrite=>1}) 

simulate({method=>"ode",t_start=>0,t_end=>10000,n_steps=>100,print_functions=>1})

#parameter_scan({parameter=>"IGF1_conc_nM",par_min=>0.001,par_max=>1000,n_scan_pts=>20,log_scale=>1,\
                #method=>"ode",t_start=>0,t_end=>10000,n_steps=>100})
end actions
