# Supplementary material for: Modeling cell line-specific recruitment of signaling proteins to the insulin-like growth factor 1 receptor
Source: PLoS Comput Biol. 2019 Jan 17;15(1):e1006706. doi: 10.1371/journal.pcbi.1006706 (PMC6353226; doi:10.1371/journal.pcbi.1006706)
Supplement: S2 Compressed File Archive — This compressed directory contains the plain-text files that were processed by BioNetFit to estimate the parameters given in Table 1. The configuration file (filename extension .conf) provides instructions for parameter estimation. The .bngl file contains the IGF1-IGF1R binding model. The .exp files contain experimental data from Fig 5B and 5D in Kiselyov et al. [44]. (ZIP) [file pcbi.1006706.s013.zip › S2 Compressed File Archive/F5B.exp]

#	IGF1_cold_conc	IGF1_hot_bound	IGF1_hot_bound_SD
	2.5822e-12	1.0257	0.1255
	6.9016e-12	0.9832	0.1298
	1.3065e-11	0.9515	0.1064
	1.3178e-12	0.9937	0.1319
	2.6498e-11	0.9069	0.117
	6.6104e-11	0.741	0.1
	1.2953e-10	0.5497	0.0936
	2.5822e-10	0.4477	0.1041
	6.5536e-10	0.2116	0.0298
	1.2841e-9	0.1394	0.0362
	2.6498e-9	0.0799	0.017
	6.7254e-9	0.0311	0.017
	1.3178e-8	0.0164	0.0128
	2.5822e-8	0.0101	0.0106
	6.5536e-8	3.8356e-3	8.5053e-3
	1.2841e-7	0.0103	0.0106
	2.6498e-7	-2.0453e-4	0.0128
	6.6104e-7	2.0639e-3	0.017
