# Supplementary material for: Modeling cell line-specific recruitment of signaling proteins to the insulin-like growth factor 1 receptor
Source: PLoS Comput Biol. 2019 Jan 17;15(1):e1006706. doi: 10.1371/journal.pcbi.1006706 (PMC6353226; doi:10.1371/journal.pcbi.1006706)
Supplement: S2 Compressed File Archive — This compressed directory contains the plain-text files that were processed by BioNetFit to estimate the parameters given in Table 1. The configuration file (filename extension .conf) provides instructions for parameter estimation. The .bngl file contains the IGF1-IGF1R binding model. The .exp files contain experimental data from Fig 5B and 5D in Kiselyov et al. [44]. (ZIP) [file pcbi.1006706.s013.zip › S2 Compressed File Archive/IGF1R_fit.bngl]

begin model

# Model for IGF1 interaction with IGF1R

# References:
# Kiselyov VV, ..., De Meyts P (2009) Mol Syst Biol 5:243 [PMID:19225456]

begin parameters

# fraction of cell to be considered in a simulation
#   The scaling factor f should multiply volumes, copy numbers, 
#   and rate constants for zero-order processes.
f 1.0 # [=] dimensionless, 0<f<=1

# Avogadro constant
NA 6.02214e23 # [=] molecules per mol

# volume of extracellular fluid per cell
#   Assumptions:
#    - 15 cm culture dishes (cells 95% confluent)
#    - 1.2e5 cells per cm^2
#    - growth surface area of 140 cm^2
#    - 1.7e7 cells per dish
#    - 0.25 mL of medium per square cm of growth surface
#    - 35 mL of medium per dish
Vecf_default 2.1e-9*f # [=] L per cell

dilution 1.0
Vecf=dilution*Vecf_default

IGF1_hot_conc 24.0e-12 # [=] M (7 pM or 24 pM, p. 8 of Kiselyov et al., 2009)

IGF1_cold_conc 0 # [=] M

# copies of IGF1 per cell
IGF1_hot_total=IGF1_hot_conc*(NA*Vecf)
IGF1_cold_total=IGF1_cold_conc*(NA*Vecf)

IGF1R_total 20000*f # [=] copies per cell (two copies of IGF1R per dimer)

# Rate constants. 
a1_perMpers	a1_perMpers__FREE__		# /M/s
a1=a1_perMpers/(NA*Vecf)	# [=] /M/s converted to /(molecule/cell)/s
a2_perMpers	a2_perMpers__FREE__		# /M/s
a2=a2_perMpers/(NA*Vecf)	# [=] /M/s converted to /(molecule/cell)/s
# reverse rate constant for IGF1 (ds) interaction with IGF1R (S1)
#   Free IGF1 binds Site 1 in IGFR1.
d1	d1__FREE__	# [=] /s

# reverse rate constant for IGF1 (hs) interaction with IGF1R (S2)
#   Free IGF1 binds Site 2 in IGFR1.
d2	d2__FREE__		# [=] /s

# rate constants for ligand-mediated Site 1-Site 2 crosslinking/uncrosslinking reactions

# reverse rate constants (uncrosslinking reactions)
#   Release of ligand from Site 1
d1prime	d1prime__FREE__			
#   Release of ligand from Site 2
d2prime	d2prime__FREE__ 			

# forward rate constant (crosslinking reactions)
#   IGF1 tethered at Site 1 (Site 2) binds Site 2 (Site 1).
kcr kcr__FREE__ # [=] /s
a1prime=kcr	# [=] /s
a2prime=(a2*a1prime*d1*d2prime)/(a1*d1prime*d2)	# [=] /s [By applying the detailed balance constraint]


end parameters

begin molecule types

# ligand (insulin-like growth factor 1)
#  ds: dimerization surface (this site is not functional in IGF1, as it is in insulin)
#  hs: hexamerization surface
IGF1(ds,hs,label~hot~cold)

# receptor (IGF1 receptor)
#  S1: Site 1
#  S2: Site 2
#  C: cysteine residues involved in disulfide bonds of the receptor dimer
IGF1R(S1,S2,C)

end molecule types

begin seed species

IGF1(ds,hs,label~hot) IGF1_hot_total
IGF1(ds,hs,label~cold) IGF1_cold_total
IGF1R(S1,S2,C!0).IGF1R(S1,S2,C!0) 0.5*IGF1R_total

end  seed species

begin observables


Molecules IGF1_hot_bound IGF1(ds!+,hs,label~hot) \
                         IGF1(ds,hs!+,label~hot) \
                         IGF1R(S1!1).IGF1(ds!1,hs!2,label~hot).IGF1R(S2!2)

#Species IGF1_hot_free IGF1(ds,hs,label~hot)
#Molecules IGF1_cold_bound IGF1(ds!+,hs,label~cold) \
#                         IGF1(ds,hs!+,label~cold) \
#                         IGF1R(S1!1).IGF1(ds!1,hs!2,label~cold).IGF1R(S2!2)
#Species IGF1_cold_free IGF1(ds,hs,label~cold)

end observables

begin functions

# B()=IGF1_hot_bound+IGF1_cold_bound
# B_div_F()=B()/(IGF1_hot_free+IGF1_cold_free)

end functions


begin reaction rules

# Free IGF1 reversibly binds a free copy of Site 1 in dimeric IGF1R.
IGF1(ds,hs)+IGF1R(S1,C!0).IGF1R(S2,C!0)<->IGF1(ds!1,hs).IGF1R(S1!1,C!0).IGF1R(S2,C!0) a1,d1
#   This rules stipulates that ligand binds S1 in R1 only if S2 in R2 is free, because
#   a steric constraint prevents simultaneous occupation of S1 in R1 and S2 in R2 by two different ligands. 
#   In other words, the ligand binding pocket comprising S1 in R1 and S2 in R2 can only accomodate a single ligand.
# Free IGF1 reversibly binds a free copy of Site 2 in dimeric IGF1R.

IGF1(ds,hs)+IGF1R(S2,C!0).IGF1R(S1,C!0)<->IGF1(ds,hs!1).IGF1R(S2!1,C!0).IGF1R(S1,C!0) a2,d2
#   This rules stipulates that ligand binds S2 in R1 only if S1 in R2 is free, because
#   a steric constraint prevents simultaneous occupation of S2 in R1 and S1 in R2 by two different ligands. 
#   In other words, the ligand binding pocket comprising S2 in R1 and S1 in R2 can only accomodate a single ligand.

# IGF1 bound at Site 1 in R1 reversibly crosslinks Site 1 in R1 and Site 2 in R2. 
#   Crosslinking is contingent on absence of a crosslink connecting Site 2 in R1 and Site 1 in R2.
IGF1R(S1!1,C!0).IGF1R(S1,S2,C!0).IGF1(ds!1,hs)<->\
IGF1R(S1!1,C!0).IGF1R(S1,S2!2,C!0).IGF1(ds!1,hs!2) a2prime,d2prime
IGF1R(S1!1,S2,C!0).IGF1R(S1!+,S2,C!0).IGF1(ds!1,hs)<->\
IGF1R(S1!1,S2,C!0).IGF1R(S1!+,S2!2,C!0).IGF1(ds!1,hs!2) a2prime,d2prime

# IGF1 bound at Site 2 in R1 reversibly crosslinks Site 2 in R1 and Site 1 in R2. 
#   Crosslinking is contingent on absence of a crosslink connecting Site 1 in R1 and Site 2 in R2.
IGF1R(S2!1,C!0).IGF1R(S1,S2,C!0).IGF1(ds,hs!1)<->\
IGF1R(S2!1,C!0).IGF1R(S1!2,S2,C!0).IGF1(ds!2,hs!1) a1prime,d1prime
IGF1R(S1,S2!1,C!0).IGF1R(S1,S2!+,C!0).IGF1(ds,hs!1)<->\
IGF1R(S1,S2!1,C!0).IGF1R(S1!2,S2!+,C!0).IGF1(ds!2,hs!1) a1prime,d1prime

end reaction rules

end model

# actions

generate_network({overwrite=>1})

saveConcentrations("t=0")

# dissociation rate experiments

# Hot ligand concentrations
# 7 pM = 8852 copies per cell used in steady state experiments
# 24 pM = 24.0e-12*(NA*Vecf)=30350 copies per cell used in dissociation rate experiments

setConcentration("IGF1(ds,hs,label~hot)",30350)

# incubate with hot ligand for two hours
simulate({suffix=>"incubate",method=>"ode",t_start=>0,t_end=>7200,n_steps=>10})

# wash hot ligand
setConcentration("IGF1(ds,hs,label~hot)",0.0)
setConcentration("IGF1(ds,hs,label~cold)","IGF1_cold_conc*(NA*Vecf)") # this is needed so connection is maintained

saveConcentrations("start_competition")

# 20 min fit from Fig 5D
parameter_scan({suffix=>"F5D_20min",parameter=>"IGF1_cold_conc",par_scan_vals=>[\
		2.3e-10,\
		5.1e-10,\
		1.2e-09,\
		2.8e-09,\
		6.6e-09,\
		1.5e-08,\
		3.9e-08,\
		8.7e-08,\
		2.2e-07,\
		4.9e-07,\
		],\
    method=>"ode",t_start=>0,t_end=>1200,n_steps=>120,print_functions=>1,reset_conc=>1})

resetConcentrations("start_competition")

# 60 min fit from Fig 5D
parameter_scan({suffix=>"F5D_60min",parameter=>"IGF1_cold_conc",par_scan_vals=>[\
		2.3e-10,\
		5.1e-10,\
		1.2e-09,\
		2.8e-09,\
		6.6e-09,\
		1.5e-08,\
		3.9e-08,\
		8.7e-08,\
		2.2e-07,\
		4.9e-07,\
		],\
    method=>"ode",t_start=>0,t_end=>3600,n_steps=>360,print_functions=>1,reset_conc=>1})

# steady state dose response experiment
resetConcentrations("t=0")

# 7 pM = 8852 copies per cell
setConcentration("IGF1(ds,hs,label~hot)",8852)
setConcentration("IGF1(ds,hs,label~cold)","IGF1_cold_conc*(NA*Vecf)") # this is needed so connection is maintained

parameter_scan({suffix=>"F5B",parameter=>"IGF1_cold_conc",par_scan_vals=>[\
		2.5822e-12,\
		6.9016e-12,\
		1.3065e-11,\
		1.3178e-12,\
		2.6498e-11,\
		6.6104e-11,\
		1.2953e-10,\
		2.5822e-10,\
		6.5536e-10,\
		1.2841e-9,\
		2.6498e-9,\
		6.7254e-9,\
		1.3178e-8,\
		2.5822e-8,\
		6.5536e-8,\
		1.2841e-7,\
		2.6498e-7,\
		6.6104e-7,\
		1.2841e-7],\
    method=>"ode",t_start=>0,t_end=>14400,n_steps=>10,print_functions=>1})
