# Supplementary material for: Modeling cell line-specific recruitment of signaling proteins to the insulin-like growth factor 1 receptor
Source: PLoS Comput Biol. 2019 Jan 17;15(1):e1006706. doi: 10.1371/journal.pcbi.1006706 (PMC6353226; doi:10.1371/journal.pcbi.1006706)
Supplement: S2 Compressed File Archive — This compressed directory contains the plain-text files that were processed by BioNetFit to estimate the parameters given in Table 1. The configuration file (filename extension .conf) provides instructions for parameter estimation. The .bngl file contains the IGF1-IGF1R binding model. The .exp files contain experimental data from Fig 5B and 5D in Kiselyov et al. [44]. (ZIP) [file pcbi.1006706.s013.zip › S2 Compressed File Archive/IGF1R_fit.conf]

model = /path/to/IGF1R_fit.bngl

exp_file = /path/to/F5D_20min.exp
exp_file = /path/to/F5D_60min.exp
exp_file = /path/to/F5B.exp

output_dir = /path/to/output/dir/

bng_command = /path/to/BNG2.pl

job_name = fit_all

ask_create=0

ask_overwrite=0

verbosity=2

parallel_count=36

delete_old_files=0

max_generations=100

permutations=100

first_gen_permutations=1000

# weighted least squares obj func
objfunc=2

# number of bootstrap resamples
bootstrap=2000

# minimum objective function value for saving a fit to a bootstrap resample
bootstrap_chi=3.5
bootstrap_retries=10

swap_rate=0.5

keep_parents=2

mutate default 0.2 0.2

use_cluster=0

divide_by_init=1

# fit rate constants
loguniform_var=a1_perMpers__FREE__ 1e5 1e6
loguniform_var=d1__FREE__ 1e-3 1e-1
loguniform_var=a2_perMpers__FREE__ 1e3 1e5
loguniform_var=d2__FREE__ 1e-5 1e-3
loguniform_var=kcr__FREE__ 1e-4 1e-1
loguniform_var=d1prime__FREE__ 1e-7 1e-3
loguniform_var=d2prime__FREE__ 1e-4 1e-1
