# Supplementary material for: Modeling cell line-specific recruitment of signaling proteins to the insulin-like growth factor 1 receptor
Source: PLoS Comput Biol. 2019 Jan 17;15(1):e1006706. doi: 10.1371/journal.pcbi.1006706 (PMC6353226; doi:10.1371/journal.pcbi.1006706)
Supplement: S3 Compressed File Archive — This compressed directory contains the files and scripts needed to generate models for a clonal population of cells with variability in protein copy number. The Python script “population_model.py” generates BioNetGen input files. These files can then be processed by BioNetGen to generate steady-state recruitment data for all cells in a population. The script “pearson_calc.py” calculates the correlations between pairs of proteins, taking the results of simulations as input. The file “bngl_pop_editor.py” contains functions called in the executable files. (ZIP) [file pcbi.1006706.s014.zip]

Archive with 6 entries (5 files):
- S3 Compressed File Archive/
- S3 Compressed File Archive/generic_model.bngl
- S3 Compressed File Archive/bngl_pop_editor.py
- S3 Compressed File Archive/population_model.py
- S3 Compressed File Archive/pearson_calc.py
- S3 Compressed File Archive/new_cpc.csv
