# Supplementary material for: Modeling cell line-specific recruitment of signaling proteins to the insulin-like growth factor 1 receptor
Source: PLoS Comput Biol. 2019 Jan 17;15(1):e1006706. doi: 10.1371/journal.pcbi.1006706 (PMC6353226; doi:10.1371/journal.pcbi.1006706)
Supplement: S3 Compressed File Archive — This compressed directory contains the files and scripts needed to generate models for a clonal population of cells with variability in protein copy number. The Python script “population_model.py” generates BioNetGen input files. These files can then be processed by BioNetGen to generate steady-state recruitment data for all cells in a population. The script “pearson_calc.py” calculates the correlations between pairs of proteins, taking the results of simulations as input. The file “bngl_pop_editor.py” contains functions called in the executable files. (ZIP) [file pcbi.1006706.s014.zip › S3 Compressed File Archive/population_model.py]

# Make "population" model files
# n=5000 copies of each cell line bngl with slight modifications in protein copy number

from bngl_pop_editor import pop_variants
import pandas as pd


modelfile = 'generic_model.bngl'
copynums = 'new_cpc.csv' # Copy number info from Geiger, Kulak, Hein, Deshmukh

model = open(modelfile, 'r').readlines()  # read in generic bngl file

cpc = pd.read_csv(copynums, sep='\t')  # reads tab-separated csv file that contains new copy numbers into pandas df

# number of variants to make for each cell line
n = 5000

# sdev in copy number
std = 0.2

# Make population bngl files
pop_variants(model, cpc, std, n)
